# Supplementary material for: Tropical Plant–Herbivore Networks: Reconstructing Species Interactions Using DNA Barcodes
Source: PLoS One. 2013 Jan 8;8(1):e52967. doi: 10.1371/journal.pone.0052967 (PMC3540088; doi:10.1371/journal.pone.0052967)
Supplement: Supplement S1 — DNA sequences (rbcL and ITS2) obtained from insect herbivore gut contents. (TXT) [file pone.0052967.s003.txt]

Supplement S1
DNA sequences (rbcL) obtained from insect herbivore gut contents.


>C_dilaticollis_C_marantifolia_112858031_.rbcL260
GGCCAAGTGTATCGTGGACTGCGCGTCATGCCGTACTCGAATGCGTGCAC
GACGCCTCTTTCCAACTTCGAGGCCGGCAGCAACTACAAGGACGTCCAGG
ATCCAGCTATCACGGTGGCTTTGACGCTCCGCTCTGACCCATCTACAAAA
AAACCTGGCATGGACGACTACGCCATGGACTCTTCCGTCCAACTTAGCAC
TCTGTGTCCATCCCGAGCTTCTCTTACCAGTCTTGATCGTTACAAAGGGC
GATGCTACCACATCGAGCCCGTTGCTGGAGAAGAAAATCAATATATTGCT
TATGTAGCTTATCCCTTAGACCTTTTTGAAGAAGGTTCTGTTACTAACAT
GTTTACTTCCATTGTAGGTAATGTATTTGGGTT-----------------
--------------------------------------------------
--------------------------------------------------
----------------------------------

>C_aff_congener_C_crotalifera_112858032
GGATTTAAAGCTGGTGTTAAAGATTACAAATTGACTTATTATACTCCTGA
CTACGAAGTCAAAGATACCGATATCTTGGCAGCATTCCGAGTAACTCCTC
AACCTGGAGTTCCGCCCGAAGAAGCAGGGGCTGCGGTAGCTGCCGAATCT
TCTACTGGTACATGGACAACTGTGTGGACTGATGGACTTACCAGTCTTGA
TCGTTACAAAGGGCGATGCTACCACATTGAGGCCGTTGTTGGGGAGGAAA
ATCAATATATTGCTTATGTAGCTTATCCTTTAGACCTTTTTGAAGAAGGT
TCTGTTACTAACATGTTTACTTCCATTGTGGGTAATGTATTTGGTTTCAA
AGCCTTACGAGCTCTACGTCTGGAGGATCTTCGAATTCCCACTTCTTATT
CTAAAACTTTCCAAGGTCCGCCCCACGGCATTCAGGTTGAAAGAGATAAG
TTGAACAAGTATGGTCGTCCCCTATTGGGATGTACTATTAAACCAAAACT
GGGA------------------------------

>C_belti_C_similis_112858030._rbcL230
GATTTAAAGCTGGTGTTAAAGATTACAAATTGACTTATTATACTCCTGAC
TACGAAGTCAAAGATACTGATATCTTGGCAGCATTCCGAGTAACTCCTCA
ACCTGGAGTTCCGCCCGAAGAAGCAGGGGCTGCGGTAGCTGCCGAATCTT
CTACTGGTACATGGACAACTGTGTGGACTGATGGACTTACCAGTCTTGAT
CGTTACAAAC----------------------------------------
--------------------------------------------------
--------------------------------------------------
--------------------------------------------------
--------------------------------------------------
--------------------------------------------------
----------------------------------

>C_belti_P_pruinosa_112858058
AGCTGGTGTTAAAGATTACAAATTGACTTATTATACTCCTGATACGAAGT
CAAAGATACTGATATCTTGGCAGCATTCCGAGTAACTCCTCAACCTGGAG
TTCCGCCCGAAGAAGCAGGGGCTGCCGTAGCTGCCGAATCTTCTACTGGT
ACATGGACAACTGTGTGGACTGATGGACTTACCAGCCTTGATCGTTACAA
ASTGGCCGTCATKYTACMACATCGAGCCCGTTGTTGGGGAGGAAAATCAA
TATATTGCTTATGTAGCTTATCCTTTAGACCTTTTTGAAGAAGGTTCTGT
TACTAACATGTTTACTTCCATTGTGGGTAATGTATTTGGTTTCAAAGCCT
TACGAGCTCTACGTCTGGAGGATCTTCGAATTCCCACTTCTTATTCTAAA
ACTTTCCAAGGTCCGCCTCACGGCATTCAGGTTGAAAGAGATAAGTTGAA
CAAGTATGGTCGTCCCCTATTGGGATGTACTATTAAACCAAAATTGGGAT
TATCTGCAAAAAACTACGGTAGAGCGGTTTATGA

>C_belti_H_mathiasiae_112858055
CTGGTGTTAAAGATTACAAATTGACTTATTATACTCCTGACTACGAAGTC
AAAGATACTGATATCTTGGCAGCATTCCGAGTAACTCCTCAACCTGGAGT
TCCGCCCGAAGAAGCAGGGGCTGCGGTAGCTGCCGAATCTTCTACTGGTA
CATGGACAACTGTGTGGACTGATGGACTTACCAGTCTTGATCGTTACAAA
GGGCGATGCTACCACATCGAGGCCGTTGTTGGGGAGGATAATCAATATAT
TGCTTATGTAGCTTATCCTTTAGACCTTTTTGAAGAAGGTTCTGTTACTA
ACATGTTTACTTCCATTGTGGGTAATGTATTTGGTTTCAAAGCCTTACGA
GCTCTACGTCTGGAGGATCTGCGAATTCCCACTTCTTATTCCAAAACTTT
CCAAGGCCCGCCTCACGGCATTCAGGTTGAAAGAGATAAGTTGAACAAGT
ATGGTCGTCCCCTATTGGGATGTACTATTAAACCAAAATTGGGATTATCT
GCAAA-----------------------------

>C_belti_C_marantifolia_11285805
GTTAAAGATTACAAATTGACTTATTATACTCCTGACTACGAAGTCAAAGA
TACTGATATCTTGGCAGCATTCCGAGTAACTCCTCAACCTGGAGTTCCGC
CCGAAGAAGCAGGGGCTGCGGTAGCCGCCGAATCTTCTACTGGTACATGG
ACAACTGTGTGGACTGATGGACTTACCAGTCTTGATCGTTACAAAGGGAG
ATGCTACCACATCGAGCCCGTTGCTGGAGAAGAAAATCAATATATTGCTT
ATGTAGCTTATCCTTTAGACCTTTTTGAAGAAGGTTCTGTTACTAACATG
TTTACTTCCATTGTGGGTAATGTATTTGGGTTCAAAGCCCTGCGCGCTCT
ACGTCTGGAAGATTTGCGAATCCCTACTTCGTATTCTAAAACTTTCCAAG
GACCACCTCATGGT------------------------------------
--------------------------------------------------
----------------------------------

>C_belti_P_pruinosa_112858010_rbcL230
ACAAATTGACATATTATACTCCTCATACGAAGTCAAAGATACTGATATCT
TGGCAGCATTCCGAGTAACTCCTCAACCTGGAGTTCCGCCCGAAGAAGCA
GGGGCTGCCGTAGCTGCCGAATCTTCTACTGGTACATGGACAACTGTGTG
GACTGATGGACTTACCAGCCTTGATCGTTACAAACTGGCCGTCATTTTAC
AAACCGTTTTACC-------------------------------------
--------------------------------------------------
--------------------------------------------------
--------------------------------------------------
--------------------------------------------------
--------------------------------------------------
----------------------------------

>C_dilaticollis_R_alpinia_112858073_rbcL230
GCGCTTGCAGAAAATTTGCTTCATACGTTTTCAACCCCAAGATCTCCCCA
AACCAAAAAAACATTTCACGTTTTTTCAAAAAAAAAAGTAAATTTAATTA
ACTTACCGGCCTGGGTCGTTACAAACGGGCCGGCCTTTTCAAAACTTGAT
CGTTACAAACTGGCCGTCGTTTTACAA-----------------------
--------------------------------------------------
--------------------------------------------------
--------------------------------------------------
--------------------------------------------------
--------------------------------------------------
--------------------------------------------------
----------------------------------

>Ch_perplexa_H_latispatha_112858074
TCAAATTATTATACTCCTGACTACGAAGTCAAAGATACTGATATCTTGGC
AGCATTCCGAGTAACTCCTCAACCTGGAGTTCCGCCCGAAGAAGCAGGGG
CTGCGGTAGCTGCCGAATCTTCTACTGGTACATGGACAACTGTGTGGACT
GATGKWCTTACCAGCCTTGATCGTTACAAASTGGCSRTCGYTTTACMACA
TCGAGGCCGTTGTTGGGGAGGATAATCAATATATTGCTTATGTAGCTTAT
CCTTTAGACCTTTTTGAAGAAGGTTCTGTTACTAACATGTTTACTTCCAT
TGTAGGTAATGTATTTGGTTTCAAAGCCTTACGAGCTCTACGTCTGGAGG
ATCTGCGAATTCCCACTTCTTATTCCAAAACTTTCCAAGGCCCGCCTCAC
GGCATTCAGGTTGAAAGAGATAAGTTGAACAAGTATGGTCGTCCCCTATT
GGGATGTACTATTAAACCAAAATTGGGATTATC-----------------
----------------------------------

>C_belti_P_pruinosa_112858036_rbcL230
CGACATATTATACTCCTGACTATGAAACCAAAGATACTGATATCTTGGCA
GCATTCCGAGTAACTCCTCAACCTGGAGTTCCGCCTGAGGAAGCAGGAGC
TGCGGTAGCTGCTGAATCTTCTACTGGTACATGGACAACTGTGTGGACTG
ATGGGGCTT-----------------------------------------
--------------------------------------------------
--------------------------------------------------
--------------------------------------------------
--------------------------------------------------
--------------------------------------------------
--------------------------------------------------
----------------------------------

>C_dilaticollis_R_cernua_112858007_rbcL230
TATTATACTCCTGAATATGAAACCAAAGATACTGATATCTTGGCAGCATT
CCGAGTAACTCCTCAACCTGGAGTTCCGCCTGAAGAAGCAGGTGCCGCGG
TAGCTGCTGAATCTTCTACTGGTACATGGACAACTGTGTGGACCGATGGG
CTTACCAGCCTTGATCGTTACAAA--------------------------
--------------------------------------------------
--------------------------------------------------
--------------------------------------------------
--------------------------------------------------
--------------------------------------------------
--------------------------------------------------
----------------------------------

>C_belti_C_marantifolia_112858062._rbcL230
TTATACTCCTGACTACGAAGTCAAAGATACTGATATCTTGGCAGCATTCC
GAGTAACTCCTCAACCTGGAGTTCCGCCCGAAGAAGCAGGGGCTGCGGTA
GCCGCCGAATCTTCTACTGGTACATGGACAACTGTGTGGACTGATGGACT
TACCAGTCTTGATCGTTACAAA----------------------------
--------------------------------------------------
--------------------------------------------------
--------------------------------------------------
--------------------------------------------------
--------------------------------------------------
--------------------------------------------------
----------------------------------

>C_ericksonii_C_crotalifera_112857984_rbcL230
TTATACTCCTGANTACGAAACCAAAGATACTGATATCTTGGCAGCATTCC
GAGTAACTCCTCAACCTGGAGTTCCGCCTGAAGAAGCAGGGGCTGCGGTA
GCTGCCGAATCTTCTACTGGTACATGGACAACTGTGTGGACTGATGGACT
TACCAGTCTTGATCGTTACAAA----------------------------
--------------------------------------------------
--------------------------------------------------
--------------------------------------------------
--------------------------------------------------
--------------------------------------------------
--------------------------------------------------
----------------------------------

>C_belti_C_marantifolia_112858076_rbcL_230
TTATACTCCTGACTACGAAGTCAAAGATACTGATATCTTGGCAGCATTCC
GAGTAACTCCTCAACCTGGAGTTCCGCCCGAAGAAGCAGGGGCTGCGGTA
GCCGCCGAATCTTCTACTGGTACATGGACAACTGTGTGGACTGATGGACT
TACCAGTCTTGATCGTTACAAA----------------------------
--------------------------------------------------
--------------------------------------------------
--------------------------------------------------
--------------------------------------------------
--------------------------------------------------
--------------------------------------------------
----------------------------------

>C_ornatrix_H_mariae_112858001
TTATACTCCTGACTACGAAGTCAAAGATACTGATATCTTGGCAGCATTCC
GAGTAACTCCTCAACCCGGAGTTCCGCCCGAAGAAGCAGGGGCTGCGGTA
GCTGCCGAATCTTCTACTGGTACATGGACAACTGTGTGGACTGATGGACT
TACCAGTCTTGATCGTTACAAAGGGCGATGCTACCACATCGAGGCCGTTG
TTGGGGAGGATAATCAATATATTGCTTATGTAGCTCATCCCTTAGACCTT
TTTGAAGAAGGTTCTGTTATTAACATGTTTACTTCCTTTGTGGGTAAGGT
ATTTGG--------------------------------------------
--------------------------------------------------
--------------------------------------------------
--------------------------------------------------
----------------------------------

>C_dilaticollis_C_marantifolia_112858028
TTATACTCCTGACTACGAAGTCAAAGATACTGATATCTTGGCAGCATTCC
GAGTAACTCCTCAACCTGGAGTTCCGCCCGAAGAAGCAGGGGCTGCGGTA
GCCGCCGAATCTTCTACTGGTACATGGACAACTGTGTGGACTGATGGACT
TACCAGTCTTGATCGTTACAAAGGGCGATGCTACCACATCGAGGCCGTTG
TTGGGGAGGATAATCAATATATTGCTTATGTAGCTTATCCTTTAGACCTT
TTTGAAGAAGGTTNTGTTACTAACATGTTTACTTCCATTGTGGGTAATGT
ATTTGGTTTCAAAGCCTTACGAGCTCTACGT-------------------
--------------------------------------------------
--------------------------------------------------
--------------------------------------------------
----------------------------------

>C_congener_H_imbricata_112858056
TTATACTCCTGACTACGAAGTCAAAGATACTGATATCTTGGCAGCATTCC
GAGTAACTCCTCAACCTGGAGTTCCGCCCGAAGAAGCAGGGGCTGCGGTA
GCTGCCGAATCTTCTACTGGTACATGGACAACTGTGTGGACTGATGGACT
TACCAGNCTTGATCGTTACAAAGGGCGATGCTACCACATCGAGGCCGTTG
TTGGGGAGGATAATCAATATATTGCTTATGTAGCTTATCCTTTAGACCTT
TTTGAAGAAGGTTCTGTTACTAACATGTTTACTTCCATTGTAGGTAATGT
ATTTGGTTTCAAAGCCNTACGAGCTCTACGTCTGGAGGATCTGNGAATTC
CCACTTCTTATTCCAAAACTTTCCAAGGCCCGCCTCACGGCATTCAGGTT
GAAAGAGATAAGTCGAACAAGTATGGTCGT--------------------
--------------------------------------------------
----------------------------------

>C_belti_H_irrasa_112858029._rbcL_230
TATACTCCTGACTACGAAGTCAAAGATACTGATATCTTGGCAGCATTCCG
AGTAACTCCTCAACCTGGAGTTCCGCCCGAAGAAGCAGGGGCTGCGGTAG
CTGCCGAATCTTCTACTGGTACATGGACAACTGTGTGGACTGATGGACTT
ACCAGTCTTGATCGTTACAAA-----------------------------
--------------------------------------------------
--------------------------------------------------
--------------------------------------------------
--------------------------------------------------
--------------------------------------------------
--------------------------------------------------
----------------------------------

>C_fenestrata_P_pruinosa_112857990_rbcL_230
TATACTCCTCAATACGAAGTCAAAGATACTGATATCTTGGCAGCATTCCG
AGTAACTCCTCAACCTGGAGTTCCGCCCGAAGAAGCAGGGGCTGCCGTAG
CTGCCGAATCTTCTACTGGTACATGGACAACTGTGTGGACTGATGGACTT
ACCAGTCTTGATCGTTACAAA-----------------------------
--------------------------------------------------
--------------------------------------------------
--------------------------------------------------
--------------------------------------------------
--------------------------------------------------
--------------------------------------------------
----------------------------------

>C_reventazonica_C_marantifolia_112858038_rbcL_230
TATACTCCTGACTACGAAGTCAAAGATACTGATATCTTGGCAGCATTCCG
AGTAACTCCTCAACCTGGAGTTCCGCCCGAAGAAGCAGGGGCTGCGGTAG
CCGCCGAATCTTCTACTGGTACATGGACAACTGTGTGGACTGATGGACTT
ACCAGTCTTGATCGTTACAAA-----------------------------
--------------------------------------------------
--------------------------------------------------
--------------------------------------------------
--------------------------------------------------
--------------------------------------------------
--------------------------------------------------
----------------------------------

>C_placida_R_alpinia_112858075
TATACTCCTGACTACGAAGTAAAAGATACTGATATCTTAGCAGCATTCCG
AGTAACTCCTCAACCTGGAGTTCCACCCGAAGAAGCAGGGGCTGCGGTAG
CAGCCGAATCCTCTACTGGTACATGGACAACTGTGTGGACTGATGGACTT
ACCAGTCTTGATCGTTACAAAGGGCGATGCTACCACATCGAGGCTGTTAT
TGGGGAGGATAATCAATATATTGCTTATGTAGCTTATCCTTTAGACCTTT
TTGAAGAAGGTTCTGTTACTAACATGTTTACTTCCATTGTGGGTAATGTG
TTTGGTTTCAAAGCCTTACGAGCTCTACGTTTGGAGGATCTGCGAATTCC
CACTTCCTATTCCAAAACTTTCCAAGGCCCGCCTCACGGCATTCAGGTTG
AAAGA---------------------------------------------
--------------------------------------------------
----------------------------------

>C_congener_H_irrasa_112858077
TATACTCCTGACTACGAAGTCAAAGATACTGATATCTTGGCAGCATTCCG
AGTAACTCCTCAACCTGGAGTTCCGCCCGAAGAAGCAGGGGCTGCGGTAG
CTGCCGAATCTTCTACTGGTACATGGACAACTGTGTGGACTGATGGACTT
ACCAGTCTTGATCGTTACAAAGGGCGATGCTACCACATCGAGGCCGTTGT
TGGGGAGGATAATCAATATATTGCTTATGTAGCTTATCCTTTAGACCTTT
TTGAAGAAGGTTCTGTTACTAACATGTTTACTTCCATTGTAGGTAATGTA
TTTGGTTTCAAAGCCTTACGAGCTCTACGTCTGGAGGATCTGCGAATTCC
CACTTCTTATTCCAAAACTTTCCAAGGCCCGCCTCACGGCATTCAGGTTG
AAAGAGATAAGTTGAACAAGTATGGTCGTCC-------------------
--------------------------------------------------
----------------------------------

>C_trivittata_C_marantifolia_112858054
TATACTCCTGACTACGAAGTCAAAGATACTGATATCTTGGCAGCATTCCG
AGTAACTCCTCAACCTGGAGTTCCGCCCGAAGAAGCAGGGGCTGCGGTAG
CCGCCGAATCTTCTACTGGTACATGGACAACTGTGTGGACTGATGGACTT
ACCAGTCTTGATCGTTACAAAGGGCGATGCTACCACATCGAGGCCGTTGT
TGGGGAGGATAATCAATATATTGCTTATGTAGCTTATCCTTTAGACCTTT
TTGAAGAAGGTTCTGTTACTAACATGTTTACTTCCATTGTGGGTAATGTA
TTTGGTTTCAAAGCCTTACGAGCTCTACGTCTGGAGGATCTTCGAATTCC
CACTTCTTATTCTAAAACTTTCCAAGGTCCGCCTCACGGCATTCAGGTTG
AAAGAGATAAGTTGAACAAGTATGGTCGTCCC------------------
--------------------------------------------------
----------------------------------

>C_congener_H_pogonantha_112858011
TATACTCCTGACTACGAAGTCAAAGATACTGATATCTTGGCAGCATTCCG
AGTAACTCCTCAACCCGGAGTTCCGCCCGAAGAAGCAGGGGCTGCGGTAG
CTGCCGAATCTTCTACTGGTACATGGACAACTGTGTGGACTGATGGACTT
ACCAGTCTTGATCGTTACAAAGGGCGATGCTACCACATCGAGGCCGTTGT
TGGGGAGGATAATCAATATATTGCTTATGTAGCTTATCCTTTAGACCTTT
TTGAAGAAGGTTCTGTTACTAACATGTTTACTTCCATTGTGGGTAATGTA
TTTGGTTTCAAAGCCTTACGAGCTCTACGTCTGGAGGATCTGCGAATTCC
CACTTGTTATTCCAAAACTTTCCAAGGCCCGCCTCACGGCATTCAGGTTG
AAAGAGATAAGTTGAACAAGTATGGTCGTCCCCTATTGGGATGTACTATT
AAACCAAAATTGGGAT----------------------------------
----------------------------------

>C_reventazonica_C_marantifolia_112858026
TATACTCCTGACTACGAAGTCAAAGATACTGATATCTTGGCAGCATTCCG
AGTAACTCCTCAACCTGGAGTTCCGCCCGAAGAAGCAGGGGCTGCGGTAG
CCGCCGAATCTTCTACTGGTACATGGACAACTGTGTGGACTGATGGNCTT
ACCAGTCTTGATCGTTACAAAGGGCGATGCTACCACATCGAGGCCGTTGT
TGGGGAGGATAATCAATATATTGCTTATGTAGCTTATCCTTTAGACCTTT
TTGAAGAAGGTTCTGTTACTAACATGTTTACTTCCATTGTGGGTAATGTA
TTTGGTTTCAAAGCCTTACGAGCTCTACGTCTGGAGGATCTTCGAATTCC
CACTTCTTATTCTAAAACTTTCCAAGGTCCGCCTCACGGCATTCAGGTTG
AAAGAGATAAGTTGAACAAGTATGGTCGTCCCCTATTGGGATGTACTATT
AAACCAAAATTGGGATTATC------------------------------
----------------------------------

>C_perplexa_C_similis_112858039._rbcL_230
ATACTCCTGACTACGAAGTCAAAGATACCGATATCTTGGCAGCATTCCGA
GTAACTCCTCAACCTGGAGTTCCGCCCGAAGAAGCAGGGGCTGCGGTAGC
TGCCGAATCTTCTACTGGTACATGGACAACTGTGTGGACTGATGGACTTA
CCAGTCTTGATCGTTACAAACTGGCCGTCTTTTTACCAACTGCTTTTAAA
TTCCTTACCAGTCTTGATCGTTACAAACTGGCCGTCGTTTTACAAA----
--------------------------------------------------
--------------------------------------------------
--------------------------------------------------
--------------------------------------------------
--------------------------------------------------
----------------------------------

>C_congener_H_mathiasiae_112858006
ATACTCCTGACTACGAAGTCAAAGATACTGATATCTTGGCAGCATTCCGA
GTAACTCCTCAACCTGGAGTTCCGCCCGAAGAAGCAGGGGCTGCGGTAGC
TGCCGAATCTTCTACTGGTACATGGACAACTGTGTGGACTGATGGACTTA
CCAGTCTTGATCGTTACAAAGGGCGATGCTACCACATCGAGCCCGTTGCT
GGAGAAGAAAATCAATATATTGCTTATGTAGCTTATCCTTTAGACCTTTT
TGAAGAAGGTTCTGTTACTAACATGTTTACTTCCATTGTGGGTAATGTAT
TTGGGTTCAAAGCCTTGCGNGCTCTACGTCTGGAAGATTTGCGAATCCCT
ANTTCTTATGTTAAAACTTTCCAAGGNCCGCCTCACGGNATCCAAGTTGA
AAGAGATAAATTGAACAAGTATGGTCGTCCCCTATTGGGATGT-------
--------------------------------------------------
----------------------------------

>C_belti_C_cleistantha_112858004
ATACTCCTGACTACGAAGTCAAAGATACTGATATCTTGGCAGCATTCCGA
GTAACTCCTCAACCTGGAGTTCCGCCCGAAGAAGCAGGGGCTGCGGTAGC
TGCCGAATCTTCTACTGGTACATGGACAACTGTGTGGACTGATGGACTTA
CCAGTCTTGATCGTTACAAAGGGCGATGCTACCACATCGAGGCCGTTGTT
GGGGAGGATAATCAATATATTGCTTATGTAGCTTATCCTTTAGACCTTTT
TGAAGAAGGTTCTGTTACTAACATGTTTACTTCCATTGTGGGTAATGTAT
TTGGTTTCAAAGCCTTACGAGCTCTACGTNTGGAGGATCTTCGAATTCCC
ACTTCTTATTCTAAAACTTTCCAAGGTCCGCCTCACGGCATTCAGGTTGA
AAGAGATAAGTTGAACAAGTATGGTCGTCCCCTATTGGGATGTACTATTA
AACCAAAA------------------------------------------
----------------------------------

>C_dilaticollis_R_cernua_112858048._rbcL_230
ACTCCTGACTACGAAGTAAAAGATACTGATATCTTAGCAGCATTCCGAGT
AACTCCTCAACCTGGAGTTCCACCCGAAGAAGCAGGGGCTGCGGTAGCAG
CCGAATCCTCTACTGGTACATGGACAACTGTGTGGACTGATGGACTTACC
AGCCTTGATCGTTACAAACTGGCCGTCGTT--------------------
--------------------------------------------------
--------------------------------------------------
--------------------------------------------------
--------------------------------------------------
--------------------------------------------------
--------------------------------------------------
----------------------------------

>C_heliconiae_C_lutea_112856641
TCCTGACTACTCAGTCAAAGATACTGATTTCTTGGCATCATTCCCAGTAA
CTCCTCAACCTGTAGTTCCGCCCAAACAAGCACGGGCTGCGGTACCTGCC
CAATCTTCTACTGGTACATGGACAACTGTGTGGWCTKAYSWWCTTACCAK
YCTTGATCGTTACAAAGGGCGATGCTACCACATTGAGGCCGTTGTTGGGG
AGGAAAATCAATATATTGCTTATGTAGCTTATCCTTTAGACCTTTTTGAA
GAAGGTTCTGTTACTAACATGTTTACTTCCATTGTGGGTAATGTATTTGG
CTTCAAAGCCTTACGAGCTGTACGTTTGGAGGATCTTCGAATTCCCACTT
CTTATTTTAAAACTTTCCAAGGTCCGCCCCACGGCATTCAGGTTGAAAGA
GATAAGTTGAACAAGTATGGTCGTCCCCTATTGGATGTACTATTAAACCA
AAACTGGGATTATCTGCAAAA-----------------------------
----------------------------------

>C_belti_H_irrasa_112858009._rbcL_230
TGACTACGNNNTCAAAGATACTGATATCTTGGCAGCATTCCGAGTAACTC
CTCAACCTGGAGTTCCGCCCGAAGAAGCAGGGGCTGCGGTAGCTGCCGAA
TCTTCTACTGGTACATGGACAACTGTGTGGACTGATGGACTTACCAGTCT
TGATCGTTACAAA-------------------------------------
--------------------------------------------------
--------------------------------------------------
--------------------------------------------------
--------------------------------------------------
--------------------------------------------------
--------------------------------------------------
----------------------------------

>C_trivittata_C_cleistantha_112858025_rbcL_230
GAAGTCAAAGATACTGATATCTTGGCAGCATTCCGAGTAACTCCTCAACC
TGGAGTTCCGCCCGAAGAAGCAGGGGCTGCGGTAGCTGCCGAATCTTCTA
CTGGTACATGGACAACTGTGTGGACTGATGGACTTACCAGTCTTGATCGT
TACAAA--------------------------------------------
--------------------------------------------------
--------------------------------------------------
--------------------------------------------------
--------------------------------------------------
--------------------------------------------------
--------------------------------------------------
----------------------------------

>C_dilaticollis_C_marantifolia_112858027_rbcL_230
AAAGATACTGATATCTTGGCAGCATTCCGAGTAACTCCTCAACCTGGAGT
TCCGCCCGAAGAAGCAGGGGCTGCGGTAGCCGCCGAATCTTCTACTGGTA
CATGGACAACTGTGTGGACTGATGGACTTACCAGTCTTGATCGTTACAAA
--------------------------------------------------
--------------------------------------------------
--------------------------------------------------
--------------------------------------------------
--------------------------------------------------
--------------------------------------------------
--------------------------------------------------
----------------------------------

>C_belti_H_latispatha_112858012
GATACTGATATCTTGACAGCATTCCGAGTAACTCCTCAACCTGGAGTTCC
ACCCGAAAAAGCAGGGGCTGCGGTAGCTGCCGAATCTTCTACTGGTACAT
GGACAACTGTGTGGACTGATGGACTTACCAGCCTTGATCGTTACAAAGGA
TTAACAGTGTACTTGAAAAATACAAATCAGGGGCGCTTGCTTTGCATTGC
GACATTCACCGCCCGCATTGAGTTGTTGAGTGAACCCTTGCATACTGCAC
TGCAATATGTTGTCAAAGAAGTTAATAAAATCAGAAGCAACTTACGAAAT
GAGAGATTTTTTAGTCAACTTTACATTGCCAGTTACGATGAATCAAACCA
CTTCACACAGAAACTCGCTGGTTATTAGAAATATTTTTATGAA-------
--------------------------------------------------
--------------------------------------------------
----------------------------------

>C_trivittata_P_pruinosa_112858037
ATACTGATATCTTGGCAGCATTCCGAGTAACTCCTCAACCTGGAGTTCCG
CCCGAAGAAGCAGGGGCTGCCGTAGCTGCCGAATCTTCTACTGGTACATG
GACAACTGTGTGGACTGATGGACTTACCAGTCTTGATCGTTACAAAGGGC
GATGCTACCACATCGAGCCCGTTGTTGGGGAGGAAAATCAATATATTGCT
TATGTAGCTTATCCTTTAGACCTTTTTGAAGAAGGTTCTGTTACTAACAT
GTTTACTTCCATTGTGGGTAATGTATTTGGTTTCAAAGCCTTACGAGCTC
TACGTCTGGAGGATCTTCGAATTCCCACTTCTTATTCTAAAACTTTCCAA
GGTCCGCCTCACGGCATTCAGGTTGAAAGAGATAAGTTGAACAAGTATGG
TCGTCCCCTATTGGGATGTACTATTAAACCAAAATTGGGATTATC-----
--------------------------------------------------
----------------------------------

>C_dilaticollis_C_crotalifera_112857987_rbcL_230
ACCGATATCTTGGCAGCATTCCGAGTAACTCCTCAACCTGGAGTTCCGCC
CGAAGAAGCAGGGGCTGCGGTAGCTGCCGAATCTTCTACTGGTACATGGA
CAACTGTGTGGACTGATGGACTTACCAGTCTTGATCGTTACAAA------
--------------------------------------------------
--------------------------------------------------
--------------------------------------------------
--------------------------------------------------
--------------------------------------------------
--------------------------------------------------
--------------------------------------------------
----------------------------------

>C_trivittata_P_pruinosa_112858059
CTGATATCTTGGCAGCATTCCGAGTAACTCCTCAACCTGGAGTTCCGCCC
GAAGAAGCAGGGGCTGCCGTAGCTGCCGAATCTTCTACTGGTACATGGAC
AACTGTGTGGACTGATGGACTTACCAGTCTTGATCGTTACAAAGGGCGAT
GCTACCACATCGAGCCCGTTGTTGGGGAGGAAAATCAATATATTGCTTAT
GTAGCTTATCCTTTAGACCTTTTTGAAGAAGGTTCTGTTACTAACATGTT
TACTTCCATTGTGGGTAATGTATTTGGTTTCAAAGCCTTACGAGCTCTAC
GTCTGGAGGATCTTCGAATTCCCACTTCTTATTCTAAAACTTTCCAAGGT
CCGCCTCACGGCATTCAGGTTGAAAGAGATAAGTTGAACAAGTATGGTCG
TCCCCTATTGGGATGTACTATTAAACCAAAATTGGG--------------
--------------------------------------------------
----------------------------------

>C_dilaticollis_R_cernua_112858072_rbcL_230
TGATATCTTAGCAGCATTCCGAGTAACTCCTCAACCTGGAGTTCCACCCA
AAAAAGCAGGGGCTGCGGTACCAACCGAATCCTCTACTGGTACATGGACA
ACTGTGTGGACTGATGAACTTACCAGCCTTGATCGTTACAAA--------
--------------------------------------------------
--------------------------------------------------
--------------------------------------------------
--------------------------------------------------
--------------------------------------------------
--------------------------------------------------
--------------------------------------------------
----------------------------------

>C_reventazonica_C_marantifolia_112858002
TGATATCTTGGCAGCATTCCGAGTAACTCCTCAACCTGGAGTTCCGCCCG
AAGAAGCAGGGGCTGCGGTAGCCGCCGAATCTTCTACTGGTACATGGACA
ACTGTGTGGACTGATGGACTTACCAGTCTTGATCGTTACAAAGGGCGATG
CTACCACATCGAGGCCGTTGTTGGGGAGGATAATCAATATATTGCTTATG
TAGCTTATCCTTTAGACCTTTTTGAAGAAGGTTCTGTTACTAACATGTTT
ACTTCCNTTG----------------------------------------
--------------------------------------------------
--------------------------------------------------
--------------------------------------------------
--------------------------------------------------
----------------------------------

>C_distincta_H_mariae_112858024._rbcL_230
TCCGAGTAACTCCTCAACCTGGAGTTCCACCCGAAGAAGCAGGGGCTGCG
GTAGCTGCCGAATCTTCTACTGGTACATGGACAACTGTGTGGACTGATGG
ACTTACCAGTCTTGATCGTTACAAA-------------------------
--------------------------------------------------
--------------------------------------------------
--------------------------------------------------
--------------------------------------------------
--------------------------------------------------
--------------------------------------------------
--------------------------------------------------
----------------------------------

>C_perplexa_C_similis_112858039_rbcL260
TTCTTACCAGTCTTGATCGTTACAAAGGNCGATGCTACCACATCGAACCC
GTTGCTGGAGAAGAAAATCAATATATTGCTTATGTAGCTTATCCCTTAGA
CCTTTTTGAAGAAGGTTCTGTTACTAACATGTTTACTTCCATT-------
--------------------------------------------------
--------------------------------------------------
--------------------------------------------------
--------------------------------------------------
--------------------------------------------------
--------------------------------------------------
--------------------------------------------------
----------------------------------

>C_perplexa_C_similis_112858035_rbcL260
CTTACCAGTCTTGATCGTTACAAAGGGCGATGCTACCACATTGAGGCCGT
TGTTGGGGAGGAAAATCAATATATTG------------------------
--------------------------------------------------
--------------------------------------------------
--------------------------------------------------
--------------------------------------------------
--------------------------------------------------
--------------------------------------------------
--------------------------------------------------
--------------------------------------------------
----------------------------------

>C_dilaticollis_C_marantifolia_112858005_rbcL260
CTTACCAGTCTTGATCGTTACAAAGGACGCTGCTACGAGATCGAGCCTGT
TCCTGGAGAAGATAATCAATTTATTGCTTATGTAGCTTATCCCTTAGACC
TTTTTGAAGAAGGTTCTGTTACTAACATGTTTACCTCCATTGTAGGTAAT
GTATTTGGGTTCA-------------------------------------
--------------------------------------------------
--------------------------------------------------
--------------------------------------------------
--------------------------------------------------
--------------------------------------------------
--------------------------------------------------
----------------------------------

>C_fenestrata_P_pruinosa_112857986_rbcL260
CTTACCAGTCTTGATCGTTACAAAGGGCGATGCTACCACATCGAGCCCGT
TGCTGGAGAAGAAAATCAATATATTGCTTATGTAGCTTATCCTTTAGACC
TTTTTGAAGAAGGTTCTGTTACTAACATGTTTACTTCCATTGTNGGTAAT
GTATTTGGGTTCAAAGCCCTGCGCGCTCTACGTCTGGAAGATTT------
--------------------------------------------------
--------------------------------------------------
--------------------------------------------------
--------------------------------------------------
--------------------------------------------------
--------------------------------------------------
----------------------------------

>C_congener_H_wagneriana_112858049_rbcL260
CTTACCAGTCTTGATCGTTACAAAGGGAGATGCTACCACATCGAGCCCGT
TCCTGGAGAAGAAAATCAATATATTGCTTATGTAGCTTATCCCTTAGACC
TTTTTGAAGAAGGTTCTGTTACTAACATGTTTACTTCCATTGTAGGTAAT
GTATTTGGGTTCAAGGCCTTGCGTGCTCTACGTCTGGAAGATTTGCGAAT
CCCTTATTCTTATTTTAAAACTTTCCAAGGTCCTCCTCACGGAATCCAAG
TTGANAGAGATAAATTGAACAAGTA-------------------------
--------------------------------------------------
--------------------------------------------------
--------------------------------------------------
--------------------------------------------------
----------------------------------

>C_distincta_H_mariae_112858060_rbcL260
CTTACCAGTCTTGATCGTTACAAAGGGCGATGCTACCACATCGAGGCCGT
TGTTGGGGAGGATAATCAATATATTGCTTATGTAGCTTATCCTTTAGACC
TTTTTGAAGAAGGTTCTGTTACTAACATGTTTACTTCCATTGTGGGTAAT
GTATTTGGTTTCAAAGCCTTACGAGCTCTACGTCTGGAGGATCTGCGAAT
TCCCACTTGTTATTCCAAAACTTTCCAAGGCCCGCCTCACGGCATTCAGG
TTGAAAGAGATAATTCGAACAAGTATGGTCGTCCCCTATTGGGATG----
--------------------------------------------------
--------------------------------------------------
--------------------------------------------------
--------------------------------------------------
----------------------------------

>C_belti_C_similis_112858030_rbcL260
ATCGTTACAAAGGGCGATGCTACCACATCGAGGCCGTTGTTGGGGAGGAT
AATCAATATATTGCTTATGTAGCTTATCCTTTAGACCTTTTTGAAGAAGG
TTCTGTTACTAACATGTTTACTTCCATTGTAGGTAATGTATTTGGTTTCA
AAGCCTTACGAGCTCTACGTCTGGAGGATCTGCGAATTCCCACTTCTTAT
TCCAAAACTTTCCAAGGCCCGCCTCACGGCATTCAGGTTGAAAGAGATAA
GTTGAACAAGTATGGTCGTCCCCTATTGGGATGTA---------------
--------------------------------------------------
--------------------------------------------------
--------------------------------------------------
--------------------------------------------------
----------------------------------

>C_dilaticollis_R_cernua_112858048_rbcL260
GTTACAAAGGGCGATGCTACCACATCGAGCCTGTTNCTGGAGAAGAAAAT
CAATATATTGCTTATGTAGCTTATCCCTTAGACCTTTTTGAAGAAGGTTC
TGTTACTAACATGTTTACTTCCATTGTNGGTAATGTATTTGGGTTCAAGG
CCNTGCGNGCTCTACGTCTGGANGATTTGCGAATTCCCACTTCNTATGTT
AAAACTTTCCAAGGTCCNCCTCANGGCATNCAAGTTGAGAGAGATAAATT
GAACAAGTATGGTCGTCCCCTATTGGGA----------------------
--------------------------------------------------
--------------------------------------------------
--------------------------------------------------
--------------------------------------------------
----------------------------------

>Ch_perplexa_H_pogonantha_112858014_rbcL260
TTATTCCTTAGACCTTTTTGAAGAAGGTTCTGTTACTAACATGTTTACTT
CCATTGTAGGTAATGTATTTGGGTTCAAGGCTCTGCGCGCCCTACGTTTG
GAGGATTTGCGAATCCCTATTTCTTATATTAAAACTTTCCAAGGTCCACC
TCATGGGATCCAAGTTGAGAGAGATAAATTGAACAAGTATGGACGTCC--
--------------------------------------------------
--------------------------------------------------
--------------------------------------------------
--------------------------------------------------
--------------------------------------------------
--------------------------------------------------
----------------------------------
>Cephaloleia_cf_perplexa_112856706
ATACNGATATCTTGGCAGCATTCCGAGTAACTCCTCAACCTGGAGTTCCG
CCCGAAGAAGCAGGGGCTGCGGTAGCTGCCGAATCTTCTACTGGTACATG
GACAACTGTGTGGACTGATGGACTTACCAGTCTTGATCGTTACAAA----
--------------------------------------------------
--------------------------------------------------
------------------------------------


>CH_bicolor_H_irrasa_112858103
NTATTATACTCCTGACTACNAAGTCAAAGATACTGATATCTTGGCAGCAT
TCCGAGTAACTCCTCAACCTNGAGTTCCGCCCGAAGAAGCAGGGGCTGCG
GTAGCTGCCGAATCTTCTACTGGTACATGGACAACTGTGTGGACTGATGG
ACTTACCAGTCTTGATCGTTACAAA-------------------------
--------------------------------------------------
------------------------------------

>CH_perplexa_H_latispatha_112858111
TTGACTTATTATACTCCTGACTACGAAGTCAAAGATACTGATATCTTGGC
AGCATTCCGAGTAACTCCTCAACCTGGAGTTCCGCCCGAAGAAGCAGGGG
CTGCGGTAGCTGCCGAATCTTCTACTGGTACATGGACAACTGTGTGGACT
GATGGACTTACCAGTCTTGATCGTTACAAACTGGC---------------
--------------------------------------------------
------------------------------------

>CH_perplexa_H_latispatha_112858120
TGGATTTAAAGCTGGTGTTAAAGATTACAAATTGACTTATTATACTCCTG
ACTACGAAGTCAAAGATACTGATATCTTGGCAGCATTCCGAGTAACTCCT
CAACCTGGAGTTCCGCCCGAAGAAGCAGGGGCTGCGGTAGCTGCCGAATC
TTCTACTGGTACATGGACAACTGTGTGGACTGATGGACTTACCAGTCTTG
ATCGTTACAAACTGGC----------------------------------
------------------------------------

>CH_perplexa_H_latispatha_112858168 
TATACTCCTGAATACGAAGTCAAAGATACTGATATCTTGGCAGCATTCCG
AGTAACTCCTCAACCTGGAGTTCCGCCCGAAGAAGCAGGGGCTGCGGTAG
CTGCCGAATCCTCTACTGGTACATGGACAACTGTGTGGACTGATGGACTT
ACCAGNCTTGATCGTTACAAACTGGC------------------------
--------------------------------------------------
------------------------------------

>C_bella_H_imbricata_112858136 
TACTCCTGACTACGAAGTCAAAGATACTGATATCTTGGCAGCATTCCGAG
TAACTCCTCAACCTGGAGTTCCGCCCGAAGAAGCATGGGCTGCGGTAGCT
GCCGAATCTTCTACTGGTACATGGACAACTGTGTGGACTGATGGACTTAC
CAGTCTTGATCGTTACAAA-------------------------------
--------------------------------------------------
------------------------------------

>C_belti_H_mathiasiae_112856644 
TACTCCTGACTACGAAGTCAAAGATACTGATATCTTGGCAGCATTCCGAG
TAACTCCTCAACCTGGAGTTCCGCCCGAAGAAGCATGGGCTGCGGTAGCT
GCCGAATCTTCTACTGGTACATGGACAACTGTGTGGACTGATGGACTTAC
CAGTCTTGATCGTTACAAA-------------------------------
--------------------------------------------------
------------------------------------

>C_belti_C_marantifolia_112858080 
CAAAGATACTGATATCTTGGCAGCATTCCGAGTAACTCCTCAACCTGGAG
TTCCGCCCGAAGAAGCAGGGGCTGCGGTAGCCGCCGAATCTTCTACTGGT
ACATGGACAACTGTGTGGACTGATGGACTTACCAGCCTTGATCGTTACAA
ACTGGC--------------------------------------------
--------------------------------------------------
------------------------------------

>C_belti_P_pruinosa_112858082
GTTAAAGATTACAAATTGACTTATTATACTCCTCAATACGAAGTCAAAGA
TACTGATATCTTGGCAGCATTCCGAGTAACTCCTCAACCTGGAGTTCCGC
CCGAAGAAGCAGGGGCTGCCGTAGCTGCCGAATCTTCTACTGGTACATGG
ACAACTGTGTGGACTGATGGACTTACCAGCCTTGATCGTTACAAACTGGC
--------------------------------------------------
------------------------------------

>C_belti_H_latispatha_112858086 
TACTCCTGACTACGAAGTCAAAGATACTGATATCTTGGCAGCATTCCGAG
TAACTCCTCAACCTGGAGTTCCGCCCGAAGAAGCATGGGCTGCGGTAGCT
GCCGAATCTTCTACTGGTACATGGACAACTGTGTGGACTGATGGACTTAC
CAGTCTTGATCGTTACAAA-------------------------------
--------------------------------------------------
------------------------------------

>C_belti_H_imbricata_112858088
TACTCCTGACTACGAAGTCAAAGATACTGATATCTTGGCAGCATTCCGAG
TAACTCCTCAACCTGGAGTTCCGCCCGAAGAAGCATGGGCTGCGGTAGCT
GCCGAATCTTCTACTGGTACATGGACAACTGTGTGGACTGATGGACTTAC
CAGTCTTGATCGTTACAAA-------------------------------
--------------------------------------------------
------------------------------------

>C_belti_H_wagneriana_112858096 
TACTCCTGACTACGAAGTCAAAGATACTGATATCTTGGCAGCATTCCGAG
TAACTCCTCAACCTGGAGTTCCGCCCGAAGAAGCATGGGCTGCGGTAGCT
GCCGAATCTTCTACTGGTACATGGACAACTGTGTGGACTGATGGACTTAC
CAGTCTTGATCGTTACAAA-------------------------------
--------------------------------------------------
------------------------------------

>C_belti_H_pogonantha_112858105 
TGGATTTAAAGCTGGTGTTAAAGATTACAAATTGACTTATTATACTCCTG
ACTACGAAGTCAAAGATACTGATATCTTGGCAGCATTCCGAGTAACTCCT
CAACCCGGAGTTCCGCCCGAAGAAGCAGGGGCTGCGGTAGCTGCCGAATC
TTCTACTGGTACATGGACAACTGTGTGGACTGATGGACTTACCAGTCTTG
ATCGTTACAAACTGGC----------------------------------
------------------------------------

>C_belti_H_mathiasiae_112858117 
TATACTCCTGACTACGAAGTCAAAGATACTGATATCTTGGCAGCATTCCG
AGTAACTCCTCAACCTGGAGTTCCGCCCGAAGAAGCAGGGGCTGCGGTAG
CTGCCGAATCTTCTACTGGTACATGGACAACTGTGTGGACTGATGGACTT
ACCAGNCTTGATCGTTACAAACTGGC------------------------
--------------------------------------------------
------------------------------------

>C_belti_H_irrasa_112858128 
TATACTCCTGACTACGAAGTCAAAGATACTGATATCTTGGCAGCATTCCG
AGTAACTCCTCAACCTGGAGTTCCGCCCGAAGAAGCAGGGGCTGCGGTAG
CTGCCGAATCTTCTACTGGTACATGGACAACTGTGTGGACTGATGGACTT
ACCAGNCTTGATCGTTACAAACTGGC------------------------
--------------------------------------------------
------------------------------------

>C_belti_H_wagneriana_112858143 
CTGACTACGAAGTCAAAGATACTGATATCTTGGCAGCATTCCGAGTAACT
CCTCAACCTGGAGTTCCGCCCGAAGAAGCATGGGCTGCGGTAGCTGCCGA
ATCTTCTACTGGTACATGGACAACTGTGTGGACTGATGGACTTACCAGTC
TTGATCGTTACAAA------------------------------------
--------------------------------------------------
------------------------------------

>C_belti_H_irrasa_112858152
TACTCCTGACTACGAAGTCAAAGATACTGATATCTTGGCAGCATTCCGAG
TAACTCCTCAACCTGGAGTTCCGCCCGAAGAAGCATGGGCTGCGGTAGCT
GCCGAATCTTCTACTGGTACATGGACAACTGTGTGGACTGATGGACTTAC
CAGTCTTGATCGTTACAAA-------------------------------
--------------------------------------------------
------------------------------------

>C_belti_H_imbricata_112858167 
TACTCCTGACTACGAAGTCAAAGATACTGATATCTTGGCAGCATTCCGAG
TAACTCCTCAACCTGGAGTTCCGCCCGAAGAAGCATGGGCTGCGGTAGCT
GCCGAATCTTCTACTGGTACATGGACAACTGTGTGGACTGATGGACTTAC
CAGTCTTGATCGTTACAAA-------------------------------
--------------------------------------------------
------------------------------------

>C_belti_C_tuerckheimii_112858169 
TATACTCCTGACTACGAAGTCAAAGATACTGATATCTTGGCAGCATTCCG
AGTAACTCCTCAACCCGGAGTTCCGCCCGAAGAAGCAGGGGCTGCGGTAG
CTGCCGAATCTTCTACTGGTACATGGACAACTGTGTGGACTGATGGACTT
ACCAGCCTTGATCGTTACAAACTGGC------------------------
--------------------------------------------------
------------------------------------

>C_belti_C_lutea_112858174 
GTCAAAGATACTGATATCTTGGCAGCATTCCGAGTAACTCCTCAACCTGG
AGTTCCGCCCGAANAAGCANGGGCTGCGGTANCTGCCNAATCTTCTACTG
GTACATGGACAACTGTGTGGACTGATGGACTTACCANCCTTGATCNTTAC
AAACTGGC------------------------------------------
--------------------------------------------------
------------------------------------

>C_belti_H_irrasa_112858175 
TACTCCTGACTACGAANTCAAAGATACTGATATCTTGGCAGCATTCCGAG
TAACTCCTCAACCTGGAGTTCCGCCCGAAGAAGCATGGGCTGCGGTAGCT
GCCGAATCTTCTACTGGTACATGGACAACTGTGTGGACTGATGGACTTAC
CAGTCTTGATCGTTACAAA-------------------------------
--------------------------------------------------
------------------------------------

>C_congener_H_irrasa_112856643
TACTCCTGACTACGAAGTCAAAGATACTGATATCTTGGCAGCATTCCGAG
TAACTCCTCAACCTGGAGTTCCGCCCGAAGAAGCATGGGCTGCGGTAGCT
GCCGAATCTTCTACTGGTACATGGACAACTGTGTGGACTGATGGACTTAC
CAGTCTTGATCGTTACAAA-------------------------------
--------------------------------------------------
------------------------------------

>C_congener_H_latispatha_112858098
TTCAACATATTATACTCCTGAATACGAAGTCAAAGATACTGATATCTTGG
CAGCATTCCGAGTAACTCCTCAACCTGGAGTTCCGCCCGAAGAAGCAGGG
GCTGCGGTAGCTGCCGAATCCTCTACTGGTACATGGACAACTGTGTGGAC
TGATGGACTTACCAGCCTTGATCGTTACAAACTGGC--------------
--------------------------------------------------
------------------------------------

>C_congener_H_pogonantha_112858107
TACTCCTGACTACGAAGTCAAAGATACTGATATCTTGGCAGCATTCCGAG
TAACTCCTCAACCTGGAGTTCCGCCCGAAGAAGCATGGGCTGCGGTAGCT
GCCGAATCTTCTACTGGTACATGGACAACTGTGTGGACTGATGGACTTAC
CAGTCTTGATCGTTACAAA-------------------------------
--------------------------------------------------
------------------------------------

>C_congener_H_latispatha_112858108
TTGGATTTAAAGCTGGTGTTAAAGATTACAAATTGACTTATTATACTCCT
GACTACGAAGTCAAAGATACTGATATCTTGGCAGCATTCCGAGTAACTCC
TCAACCTGGAGTTCCGCCCGAAGAAGCAGGGGCTGCGGTAGCTGCCGAAT
CTTCTACTGGTACATGGACAACTGTGTGGACTGATGGACTTACCAGTCTT
GATCGTTACAAACTGGC---------------------------------
------------------------------------

>C_congener_I_inflatus_112858132
TACTCCTGACTACGAAGTCAAAGATACTGATATCTTGGCAGCATTCCGAG
TAACTCCTCAACCTGGAGTTCCGCCCGAAGAAGCATGGGCTGCGGTAGCT
GCCGAATCTTCTACTGGTACATGGACAACTGTGTGGACTGATGGACTTAC
CAGTCTTGATCGTTACAAA-------------------------------
--------------------------------------------------
------------------------------------

>C_congener_H_wagneriana_112858144
TACTCCTGACTACGAAGTCAAAGATACTGATATCTTGGCAGCATTCCGAG
TAACTCCTCAACCTGGAGTTCCGCCCGAAGAAGCATGGGCTGCGGTAGCT
GCCGAATCTTCTACTGGTACATGGACAACTGTGTGGACTGATGGACTTAC
CAGTCTTGATCGTTACAAA-------------------------------
--------------------------------------------------
------------------------------------

>C_dilaticollis_Calathea_sp_112858140
GATATCTTGGCAGCATTCCGAGTAACTCCTCAACCTGGAGTTCCGCCCGA
AGAAGCAGGGGCTGCGGTAGCTGCCGAATCTTCTACTGGTACATGGACAA
CTGTGTGGAC----------------------------------------
--------------------------------------------------
--------------------------------------------------
------------------------------------

>C_dilaticollis_C_similis_112858154
TCAAAGATACTGATATCTTGGCAGCATTCCGAGTAACTCCTCAACCTGGA
GTTCCGCCCGAAGAAGCATGGGCTGCGGTAGCTGCCGAATCTTCTACTGG
TACATGGACAACTGTGTGGACTGATGGACTTACCAGTCTTGATCGTTACA
AA------------------------------------------------
--------------------------------------------------
------------------------------------

>C_dorsalis_C_similis_112858121
TATACTCCTGACTACGAAGTCAAAGATACGGATATCTTGGCAGCATTTCG
AGTAACTCCTCAACCTGGAGTTCCGCCCGAAGAAGCAGGGGCTGCGGTAG
CTGCCGAATCTTCTACTGGTACATGGACAACTGTGTGGACTGATGGACTT
ACCAGNCTTGATCGTTACAAACTGGC------------------------
--------------------------------------------------
------------------------------------

>C_dorsalis_C_malortieanus_112858123
TACTCCTGACTACGAAGTCAAAGATACGGATATCTTGGCAGCATTTCGAG
TAACTCCTCAACCTGGAGTTCCGCCCGAAGAAGCATGGGCTGCGGTAGCT
GCCGAATCTTCTACTGGTACATGGACAACTGTGTGGACTGATGGACTTAC
CAGTCTTGATCGTTACAAA-------------------------------
--------------------------------------------------
------------------------------------

>C_dorsalis_C_laevis_112858158
TCAACAGATTATACTCCTGACTACGAAGTCAAAGATACGGATATCTTGGC
AGCATTTCGAGTAACTCCTCAACCTGGAGTTCCGCCCGAAGAAGCAGGGG
CTGCGGTAGCTGCCGAATCTTCTACTGGTACATGGACAACTGTGTGGACT
GATGGACTTACCAGCCTTGATCGTTACAAACTGGC---------------
--------------------------------------------------
------------------------------------

>C_erichsonii_C_inocephala_112856716
TACGAAGTCAAAGATACTGATATCTTGGCAGCATTCCGAGTAACTCCTCA
ACCTGGAGTTCCGCCCGAAGANNNNNGGGCTGCGGTAACTGCCGAATCTT
CTACTGGTACATGGACAACTGTGTGGACTGATGGACTTACCANTCTTGAT
CGTTACAAA-----------------------------------------
--------------------------------------------------
------------------------------------

>C_erichsonii_C_gymnocarpa112856731
AGATACTGATATCTTGGCAGCATTCCGAGTAACTCCTCAACCTGGAGTTC
CGCCCGAAGAAGCATGGGCTGCGGTAGCTGCCGAATCTTCTACTGGTACA
TGGACAACTGTGTGGACTGATGGACTTACCAGTCTTGATCGTTACAAA--
--------------------------------------------------
--------------------------------------------------
------------------------------------

>C_erichsonii_C_gymnocarpa_112858094
TTTACTCCTGACTACGAAGTCAAAGATACTGATATCTTGGCAGCATTCCG
AGTAACTCCTCAACCCGGAGTTCCGCCCGAAGAAGCAGGGGCTGCNGTTG
CTGCCGAATCTTCTACTGGTACATGGACAACTGTGTGGACTGATGGACTT
ACCAGTCTTGATCGTTACAAACTGGC------------------------
--------------------------------------------------
------------------------------------

>C_fenestrata_P_pruinosa_112858101
GTTAAAGATTACAAATTGACTTATTATACTCCTCAATACGAAGTCAAAGA
TACTGATATCTTGGCAGCATTCCGAGTAACTCCTCAACCTGGAGTTCCGC
CCGAAGAAGCAGGGGCTGCCGTAGCTGCCGAATCTTCTACTGGTACATGG
ACAACTGTGTGGACTGATGGACTTACCAGCCTTGATCGTTACAAACTGGC
--------------------------------------------------
------------------------------------

>C_fenestrata_P_pruinosa_112858171
TACTCCTGACTACGAAGTCAAAGATACTGATATCTTGGCAGCATTCCGAG
TAACTCCTCAACCTGGAGTTCCGCCCGAAGAAGCATGGGCTGCGGTAGCT
GCCGAATCTTCTACTGGTACATGGACAACTGTGTGGACTGATGGACTTAC
CAGTCTTGATCGTTACAAA-------------------------------
--------------------------------------------------
------------------------------------

>C_heliconiae_C_crotalifera_112858133
TGATTTTGTGGGCTACTGAAAATAATAACGCTGGGTTAGGTAATATTATG
TAGAAACAAATTACATTAGTTGTATTCTTCTCAATTAAAATAGTTGGTTT
TTCTGGTCGTAACAAAAGAGTTTCGTGTTATTCAATTTCATTGTAATTCC
ATAACTATTTAAATATCCACCTTTAATACCCCCAGCTTACCAGCCTTGAT
CGTTACAAACTGGC------------------------------------
------------------------------------

>C_heliconiae_C_crotalifera_112858146
TACTCCTGACTACGAAGTCAAAGATACTGATATCTTGGCAGCATTCCGAG
TAACTCCTCAACCTGGAGTTCCGCCCGAAGAAGCATGGGCTGCGGTAGCT
GCCGAATCTTCTACTGGTACATGGACAACTGTGTGGACTGATGGACTTAC
CAGTCTTGATCGTTACAAA-------------------------------
--------------------------------------------------
------------------------------------

>C_ornatrix_H_pogonantha_112858102
ATACTCCTGACTACGAAGTCAAAGATACTGATATCTTGGCAGCATTCCGA
GTAACTCCTCAACCCGGAGTTCCGCCCGAAGAAGCAGGGGCTGCGGTAGC
TGCCGAATCTTCTACTGGTACATGGACAACTGTGTGGACTGATGGACTTA
CCAGNCTTGATCGTTACAAACTGGC-------------------------
--------------------------------------------------
------------------------------------

>C_perplexa_C_marantifolia_112858085
TTATTATACTCCTGACTACGAAGTCAAAGATACTGATATCTTGGCAGCAT
TCCGAGTAACTCCTCAACCTGGAGTTCCGCCCGAAGANNNNNGGGCTGCG
GTAGCTGCCGAATCTTCTACTGGTACATGGACAACTGTGTGGACTGATGG
ACTTACCANTCTTGATCGTTACAAA-------------------------
--------------------------------------------------
------------------------------------

>C_placida_R_alpinia_112856667
GTTAAAGATTACAAATTGACTTATTATACTCCTGACTACGAAGTCAAAGA
TACTGATATCTTGGCAGCATTCCGAGTAACTCCTCAACCCGGAGTTCCAC
CCGAAGAAGCGGGGGCTGCGGTAGCTGCCGAATCTTCTACTGGTACATGG
ACAACTGTGTGGACTGATGGACTTACCAGCCTTGATCGTTACAAACTGGC
--------------------------------------------------
------------------------------------

>C_placida_R_alpinia_112858137
CCTGACTACGAAGTCAAAGATACTGATATCTTGGCAGCATTCCGAGTAAC
TCCTCAACCTGGAGTTCCGCCCGAAGAAGCATGGGCTGCGGTAGCTGCCG
AATCTTCTACTGGTACATGGACAACTGTGTGGACTGATGGACTTACCAGT
CTTGATCGTTACAAA-----------------------------------
--------------------------------------------------
------------------------------------

>C_reventazonica_C_lutea_112856683
TCAATCGACCGGTTACCCAACCGCCGAAATGGATACAATCAAAGGCGAAT
TAAATGGCATTGCTATTGAAAAAATAATTGCCTCCTGCCACCATGATCTT
CAAAGGCATTTCTTTTCATCTCAACCAGAAAATATAATTGAAGTAATTAA
AGAAATCCAACGAGACATGGCGTTCACGCAACGTGTTTGTCAAAACGGCT
CTCATCATTTCCATTCTAGAGACCCACCGCCTCGTAATGATTTTAAACCT
TCGAGACCTCTACAACTACCTTCAAGACAGTATAT-

>C_reventazonica_C_lutea_112856683
TCAATCGACCGGTTACCCAACCGCCGAAATGGATACAATCAAAGGCGAAT
TAAATGGCATTGCTATTGAAAAAATAATTGCCTCCTGCCACCATGATCTT
CAAAGGCATTTCTTTTCATCTCAACCAGAAAATATAATTGAAGTAATTAA
AGAAATCCAACGAGACATGGCGTTCACGCAACGTGTTTGTCAAAACGGCT
CTCATCATTTCCATTCTAGAGACCCACCGCCTCGTAATGATTTTAAACCT
TCGAGACCTCTACAACTACCTTCAAGACAGTATAT-

>C_reventazonica_C_marantifolia_112858134
TCAATCGACCGGTTACCCAACCGCCGAAATGGATACAATCAAACGCGAAT
TAAATGGCATTGCTATTGAAAAAATAATTGCCTCCTGCCACCATGATCTT
CAAAGGCATTTCTTTTCATCTCAACCAGAAAATATAATTGAAGTAATTAA
AGAAATCCAACGAGACATGGCGTTCACGCAACGTGCTTTTTCAAAACGGC
TCTCATCATTTCCATTCTAGAGACCCACCGCCTCGTAATGATTTTAAACC
TTCGAGACCTCTACAACTACCTTCAAGACAGTATAT

>C_reventazonica_C_marantifolia_112858134
TCAATCGACCGGTTACCCAACCGCCGAAATGGATACAATCAAACGCGAAT
TAAATGGCATTGCTATTGAAAAAATAATTGCCTCCTGCCACCATGATCTT
CAAAGGCATTTCTTTTCATCTCAACCAGAAAATATAATTGAAGTAATTAA
AGAAATCCAACGAGACATGGCGTTCACGCAACGTGCTTTTTCAAAACGGC
TCTCATCATTTCCATTCTAGAGACCCACCGCCTCGTAATGATTTTAAACC
TTCGAGACCTCTACAACTACCTTCAAGACAGTATAT

>C_reventazonica_C_marantifolia_112858145
TCAATCGACCGGTTACCCAACCGCCGAAATGGATACAATCAAAGGCGAAT
TAAATGGCATTGCTATTGAAAAAATAATTGCCTCCTGCCACCATGATCTT
CAAAGGCATTTCTTTTCATCTCAACCAGAAAATATAATTGAAGTAATTAA
AGAAATCCAACGAGACATGGCGTTCACGCAACGTGTTTTGTCAAAACGGC
TCTCATCATTTCCATTCTAGAGACCCACCGCCTCGTAATGATTTTAAACC
TTCGAGACCTCTACAACTACCTTCAAGACAGTATAT

>C_reventazonica_C_marantifolia_112858145
TCAATCGACCGGTTACCCAACCGCCGAAATGGATACAATCAAAGGCGAAT
TAAATGGCATTGCTATTGAAAAAATAATTGCCTCCTGCCACCATGATCTT
CAAAGGCATTTCTTTTCATCTCAACCAGAAAATATAATTGAAGTAATTAA
AGAAATCCAACGAGACATGGCGTTCACGCAACGTGTTTTGTCAAAACGGC
TCTCATCATTTCCATTCTAGAGACCCACCGCCTCGTAATGATTTTAAACC
TTCGAGACCTCTACAACTACCTTCAAGACAGTATAT

>C_trivittata_P_pruinosa_112858099
TCTTGGCAGCATTCCGAGTAACTCCTCAACCTGGAGTTCCGCCCGAAGAA
GCATGGGCTGCGGTAGCTGCCGAATCTTCTACTGGTACANGGACAACTGT
GTGGACTGATGGACTTACCAGTCTTGATCGTTACAAA-------------
--------------------------------------------------
--------------------------------------------------
------------------------------------

>C_placida_R_alpinia_112858455_rbcL_R
ACGTAGTTCTTAGCCGATAACCCCAACTTTGGTTTAATAGTACATCCCAA
TAGAGGACGACCATACTTGTTCAATTTATCTCTTTCAACTTGGATTCCAT
GGGGTGGGCCTTGGAAAGTTTTGGAATAAGCAGGAGGAATTCGTAGATCT
TCCAGACGTAGGGCTCGTAGGGCTTTGAAGCCAAATACATTACCCACAAT
GGAAGTAAACATGTTAGTAACGGAACCCTCTTCAAAAAGGTCTAAAGGAT
AAGCTACATAGCAAATATATTGATTTTCCTCCCCAGCAACGGGCTCGATG
TGGTAGCATCGTCCTTTGTAACGATCAAGGCTGGTAAGAA
--------------------------------------------------
----------------------------------

>C_trivittata_C_marantifolia_112858418_rbcL_R <ID:451405>
CCGTAGTTTTTGCGGATAATCCCAATTTTGGTTTAATAGTACATCCCAAT
AGGGGACGACCATACTTGTTCAACTTATCTCTTTCAACCTGAATGCCGTG
AGGCGGACCTTGGAAAGTTTTAGAATAAGAAGTGGGAATTCGAAGATCCT
CCAGACGTAGAGCTCGTAAGGCTTTGAAACCAAATACATTACCCACAATG
GAAGTAAACATGTTAGTAACAGAACCTTCTTCAAAAAGGTCTAAAGGATA
AGCTACATAAGCAATATATTGATTATCCTCCCCAACAACGGCCTCGATGT
GGTAGCATCGCCCTTTGTAACGATCAAGACTGGTAAGAAA
--------------------------------------------------
----------------------------------

>C_dorsalis_C_laevis_112858377_rbcL_R <ID:451465>
-CGTAGTTTTTGCGGATAATCCCAATTTTGGTTTAATAGTACATCCCAAC
AGGGGACGACCATACTTGTTCAACTTATCTCTTTCAACCTGAATGCCGTG
AGGCGGGCCTTGGAAAGTTTTGGAATAACAAGTGGGAATTCGCAGATCCT
CCAGACGTAGAGCCCGTAAGGCTTTGAAACCAAATACATTACCCACAATG
GAAGTAAACATGTTAGTAACAGAACCTTCTTCAAAAAGGTCTAAAGGATA
AGCTACATAAGCAATATATTGATTATCCTCCCCAACAACGGCCTCGATGT
GGTAGCATCGCCCTTTGTAACGATCAAGGCTGGTAAG
--------------------------------------------------
----------------------------------

>C_perplexa_C_marantifolia_112858395_rbcL_R <ID:451415>
----AGTTTTTGCGGATATCCCAATTTTGGTTTAATAGTACATCCCAATA
GGGGACGACCATACTTGTTCAACTTATCTCTTTCAACCTGAATGCCGTGA
GGCGGACCTTGGAAAGTTTTAAAATAAGAAGTGGGAATTCGAAGATCCTC
CAGACGTACAGCTCGTAAGGCTTTGAAACCAAATACATTACCCACAATGG
AAGTAAACATGTTAGTAACAGAACCTTCTTCAAAAAGGTCTAAAGGATAA
GCTACATAAGCAATATATTGATTATCCTCCCCAACAACGGCCTCGATGTG
GTAGCATCGCCCTTTGTAACGATCAAGACTGGT
--------------------------------------------------
----------------------------------

>C_dilaticollis_C_similis_112858419_rbcL_R <ID:451413>
------TTCTTTGCAGATATCCCAGTTTTGGTTTAATAGTACATCCCAAT
AGGGGACGACCATACTTGTTCAACTTATCTCTTTCAACCTGAATGCCGTG
GGGCGGACCTTGGAAAGTTTTAGAATAAGAAGTGGGAATTCGAAGATCCT
CCAGACGTAGAGCTCGTAAGGCTTTGAAACCAAATACATTACCCACAATG
GAAGTAAACATGTTAGTAACAGAACCTTCTTCAAAAAGGTCTAAAGGATA
AGCTACATAACCAATATATTGATTTTCCTCCCCAACAACGGCCTCAATGT
GGTAGCATCGCCCTTTGTAACGATCAAGACTGGTAAGAAG
--------------------------------------------------
----------------------------------

>C_stevensi_C_venusta_112858443_rbcL_R <ID:451411>
------TACTTAGCAGATACCCCAATTTAGGTTTAATAGTACATCCCAAC
AGGGGACGACCATACTTGTTCAATTTATCTCTCTCAACTTGGATCCCATG
AGGCGGGCCTTGGAAAGTTTTAATATAAGCAGTAGGGATTCGCAAATCTT
CCAAACGTAAAGCACGCAGGGCTTTGAATCCAAATACATTTCCTACAATG
GAAGTAAACATGTTAGTAACAGAACCTTCTTCAAAAAGGTCTAAAGGGTA
AGCTACATAACAAATATATTGATCTGCTTCTCCAGGAACGGGCTCGATGT
GGTAGCATCGCCCTTTGTAACGATCAAGACTGGTAAGAAA
--------------------------------------------------
----------------------------------

>C_belti_H_wagneriana_112858379_rbcL_R <ID:451481>
------TTTTTGCAGATAATCCCAATTTTGGTTTAATAGTACATCCCAAT
AGGGGACGACCATACTTGTTCAACTTATCTCTTTCAACCTGAATGCCGTG
AGGCGGGCCTTGGAAAGTTTTGGAATAAGAAGTGGGAATTCGCAGATCCT
CCAGACGTAGAGCTCGTAAGGCTTTGAAACCAAATACATTACCCACAATG
GAAGTAAACATGTTAGTAACAGAACCTTCTTCAAAAAGGTCTAAAGGATA
AGCTACATAAGCAATATATTGATTATCCTCCCCAACAACGGCCTCGATGT
GGTAGCATCGCCCTTTGTAACGATCAAGACTGGTAAGAAGC
--------------------------------------------------
----------------------------------

>C_reventazonica_H_latispatha_112856711_rbcL_R <ID:451407>
--------GTTTGCAGATATCCCAATTTTGGTTTAATAGTACATCCCAAT
AGGGGACGACCATACTTGTTCAACTTATCTCTTTCAACCTGAATGCCGTG
AGGCGGGCCTTGGAAAGTTTTGGAATAAGAAGTGGGAATTCGCAGATCCT
CCAGACGTAGAGCTCGTAAGGCTTTGAAACCAAATACATTACCTACAATG
GAAGTAAACATGTTAGTAACAGAACCTTCTTCAAAAAGGTCTAAAGGATA
AGCTACATAAGCAATATATTGATTATCCTCCCCAACAACGGCCTCGATGT
GGTAGCATCGCCCTTTGTAACGATCAAGGCTGG
--------------------------------------------------
----------------------------------

>C_bella_H_imbricata_112858381_rbcL_R <ID:451472>
--------GTAAGCAGATAATCCCAATTTTGGTTTAATAGTACATCCCAA
TAGGGGACGACCATACTTGTTCAACTTATCTCTTTCAACCTGAATGCCGT
GAGGCGGGCCTTGGAAAGTTTTGGAATAAGAAGTGGGAATTCGCAGATCC
TCCAGACGTAGAGCTCGTAAGGCTTTGAAACCAAATACATTACCTACAAT
GGAAGTAAACATGTTAGTAACAGAACCTTCTTCAAAAAGGTCTAAAGGAT
AAGCTACATAAGCAATATATTGATTATCCTCCCCAACAACGGCCTCGATG
TGGTAGCATCGCCCTTTGTAACGATCAAGGCTGGTAAGAA
--------------------------------------------------
----------------------------------

>C_dorsalis_C_bracteatus_112856689_rbcL_R <ID:451475>
-------TCTTAGCAGGATACCCCAATTTAGGTTTAATAGTACATCCCAA
TAGAGGACGACCATACTTGTTCAATTTATCTCTCTCAACTTGGATGCCAT
GAGGCGGGCCTTGGAAAGTTTTAATATAAGCAGGGGGGATTCGCAGATCC
TCCAGACGTAGAGCGCGCAGGGCTTTGAACCCAAATACATTACCCACAAT
GGAAGTAAACATGTTAGTAACAGAACCTTCTTCAAAAAGGTCTAAAGGGT
AAGCTACATAAGCAATATATTGATTTTCTTCTCCAGGAACGGGCTCGATG
TGGTAGCATCGTCCTTTGTAACGATCAAGACTGGTAAGAA
--------------------------------------------------
----------------------------------

>C_belti_H_latispatha_112858456_rbcL_R <ID:451442>
--------CTTTGCAGATAATCCCAATTTTGGTTTAATAGTACATCCCAA
TAGGGGACGACCATACTTGTTCAACTTATCTCTTTCAACCTGAATGCCGT
GAGGCGGGCCTTGGAAAGTTTTGGAATAAGAAGTGGGAATTCGCAGATCC
TCCAGACGTAGAGCTCGTAAGGCTTTGAAACCAAATACATTACCTACAAT
GGAAGTAAACATGTTAGTAACAGAACCTTCTTCAAAAAGGTCTAAAGGAT
AAGCTACATAAGCAATATATTGATTTTCCTCCCCAACAACGGCCTCGATG
TGGTAGCATCGCCCTTTGTAACGATCAAGGCTGGTAAGAAA
--------------------------------------------------
----------------------------------

>C_belti_H_mathiasiae_112858398_rbcL_R <ID:451439>
-------TTTTGCAGATAATCCCAATTTTGGTTTAATAGTACATCCCAAT
AGGGGACGACCATACTTGTTCAACTTATCTCTTTCAACCTGAATGCCGTG
AGGCGGGCCTTGGAAAGTTTTGGAATAAGAAGTGGGAATTCGCAGATCCT
CCAGACGTAGAGCTCGTAAGGCTTTGAAACCAAATACATTACCCACAATG
GAAGTAAACATGTTAGTAACAGAACCTTCTTCAAAAAGGTCTAAAGGATA
AGCTACATAAGCAATATATTGATTATCCTCCCCAACAACGGCCTCGATGT
GGTAGCATCGCCCTTTGTAACGATCAAGACTGGTAAGAAA
--------------------------------------------------
----------------------------------

>C_erichsonii_C_marantifolia_112858408_rbcL_R <ID:451446>
-------TTTTGCGGATATCCCAATTTTGGTTTAATAGTACATCCCAATA
GGGGACGACCATACTTGTTCAACTTATCTCTTTCAACCTGAATGCCGTGA
GGCGGACCTTGGAAAGTTTTAGAATAAGAAGTGGGAATTCGAAGATCCTC
CAGACGTAGAGCTCGTAAGGCTTTGAAACCAAATACATTACCCACAATGG
AAGTAAACATGTTAGTAACAGAACCTTCTTCAAAAAGGTCTAAAGGATAA
GCTACATAAGCAATATATTGATTATCCTCCCCAACAACGGCCTCGATGTG
GTAGCATCGCCCTTTGTAACGATCAAGGCTGGTAAGAAA
--------------------------------------------------
----------------------------------

>C_trivittata_C_warscewiczii_112858385_rbcL_R <ID:451440>
--------GGTTACGGATATCCCAATTTTGGTTTAATAGTACATCCCAAT
AGGGGACGACCATACTTGTTCAACTTATCTCTTTCAACCTGAATGCCGTG
AGGCGGACCTTGGAAAGTTTTAGAATAAGAAGTGGGAATTCGAAGATCCT
CCAGACGTAGAGCTCGTAAGGCTTTGAAACCAAATACATTACCCACAATG
GAAGTAAACATGTTAGTAACAGAACCTTCTTCAAAAAGGTCTAAAGGATA
AGCTACATAAGCAATATATTGATTATCCTCCCCAACAACGGCCTCGATGT
GGTAGCATCGCCCTTTGTAACGATCAAGACTGGTAAGAAA
--------------------------------------------------
----------------------------------

>C_belti_H_latispatha_112858461_rbcL_R <ID:451402>
----------GAGCAGATAATCCCAATTTTGGTTTAATAGTACATCCCAA
TAGGGGACGACCATACTTGTTCAACTTATCTCTTTCAACCTGAATGCCGT
GAGGCGGGCCTTGGAAAGTTTTGGAATAAGAAGTGGGAATTCGCAGATCC
TCCAGACGTAGAGCTCGTAAGGCTTTGAAACCAAATACATTACCTACAAT
GGAAGTAAACATGTTAGTAACAGAACCTTCTTCAAAAAGGTCTAAAGGAT
AAGCTACATAAGCAATATATTGATTATCCTCCCCAACAACGGCCTCGATG
TGGTAGCATCGCCCTTTGTAACGATCAAGACTGGTAAGAA
--------------------------------------------------
----------------------------------

>C_reventazonica_H_pogonantha_112858431_rbcL_R <ID:451452>
----------TTGCAGATAATCCCAATTTTGGTTTAATAGTACATCCCAA
TAGGGGACGACCATACTTGTTCAACTTATCTCTTTCAACCTGAATGCCGT
GAGGCGGGCCTTGGAAAGTTTTGGAATAAGAAGTGGGAATTCGCAGATCC
TCCAGACGTAGAGCTCGTAAGGCTTTGAAACCAAATACATTACCTACAAT
GGAAGTAAACATGTTAGTAACAGAACCTTCTTCAAAAAGGTCTAAAGGAT
AAGCTACATAAGCAATATATTGATTATCCTCCCCAACAACGGCCTCGATG
TGGTAGCATCGCCCTTTGTAACGATCAAGGCTGGTAAGAAA
--------------------------------------------------
----------------------------------

>C_belti_H_latispatha_112858459_rbcL_R <ID:451418>
-----------AGCAGGATATCCAATTTAGGTTTAATAGTACATCCCAAT
AGGGGACGACCATACTTGTTCAATTTATCTCTCTCAACTTGGATGCCATG
AGGCGGGCCTTGGAAAGTTTTAGAATAAGCAGGAGGGATTCGCAAATCCT
CCAGACGTAGAGCGCGCAGGGCTTTGAATCCAAATACATTACCTACAATG
GAAGTAAACATGTTAGTAACAGAACCTTCTTCAAAAAGGTCTAAAGGGTA
AGCTACATAACAAATATATTGATTTTCTTCTCCAGCAACGGGCTCGATGT
GGTAGCATCGTCCTTTGTAACGATCAAGACTGGTAAGAAAC
--------------------------------------------------
----------------------------------

>C_perplexa_C_similis_112858396_rbcL_R <ID:451423>
------------GCGGATATCCCAGTTTTGGTTTAATAGTACATCCCAAT
AGGGGACGACCATACATGTTCAACTTATCTCTTTCAACCTGAATGCCGTG
GGGCGGACCTTGGAAAGTTTTAGAATAAGAAGTGGGAATTCGAAGATCCT
CCAGACGTACAGCTCGTAAGGCTTTGAAACCAAATACGTTACCCACAATG
GAAGTAAACATGTTAGTAACAGAACCTTCTTCAAAAAGGTCTAAAGGATA
AGCTACATAAGCAATATATTGATTTTCCTCCCCAACAACGGCCTCAATGT
GGTAGCATCGCCCTTTGTAACGATCAAGACTGG
--------------------------------------------------
----------------------------------

>C_trivittata_C_hammelii_112858450_rbcL_R <ID:451467>
--------------GTGAAAATCCCAATTTTGGTTTAATAGTACATCCCA
ATAGGGGACGACCATACTTGTTCAATTTATCTCTTTCAACCTGAATGCCG
TGAGGCGGACCTTGGAAAGTTTTAGAATAAGAAGTGGGAATTCGAAGATC
CTCCAGACGTAGAGCTCGTAAGGCTTTGAAACCAAATACATTACCCACAA
TGGAAGTAAACATGTTAGTAACAGAACCTTCTTCAAAAAGGTCTAAAGGA
TAAGCTACATAAGCAATATATTGATTATCCTCCCCAACAACGGCCTCGAT
GTGGTAGCATCGCCCTTTGTAACGATCAAGGCTGGTAAGA
--------------------------------------------------
----------------------------------

>C_belti_H_irrasa_112858372_rbcL_R <ID:451425>
------------GCAGATAATCCCAATTTTGGTTTAATAGTACATCCCAA
TAGGGGACGACCATACTTGTTCAACTTATCTCTTTCAACCTGAATGCCGT
GAGGCGGGCCTTGGAAAGTTTTGGAATAAGAAGTGGGAATTCGCAGATCC
TCCAGACGTAGAGCTCGTAAGGCTTTGAAACCAAATACATTACCTACAAT
GGAAGTAAACATGTTAGTAACAGAACCTTCTTCAAAAAGGTCTAAAGGAT
AAGCTACATAAGCAATATATTGATTATCCTCCCCAACAACGGCCTCGATG
TGGTAGCATCGCCCTTTGTAACGATCAAGGCTGGTAAGAAA
--------------------------------------------------
----------------------------------

>C_belti_H_latispatha_112858460_rbcL_R <ID:451410>
------------GCAGATAGTCCCAATTTTGGTTTAATAGTACATCCCAA
TAGGGGACGACCATACTTGTTCAACTTATCTCTTTCAACCTGAATGCCGT
GAGGCGGGCCTTGGAAAGTTTTGGAATAAGAAGTGGGAATTCGCAGATCC
TCCAGACGTAGAGCTCGTAAGGCTTTGAAACCAAATACATTACCTACAAT
GGAAGTAAACATGTTAGTAACAGAACCTTCTTCAAAAAGGTCTAAAGGAT
AAGCTACATAAGCAATATATTGATTATCCTCCCCAACAACGGCCTCGATG
TGGTAGCATCGCCCTTTGTAACGATCAAGACTGGTAAGAAGG
--------------------------------------------------
----------------------------------

>C_belti_H_mathiasiae_112858373_rbcL_R <ID:451433>
----------------GATAATCCCAATTTTGGTTTAATAGTACATCCCA
ATAGGGGACGACCATACTTGTTCAACTTATCTCTTTCAACCTGAATGCCG
TGAGGCGGGCCTTGGAAAGTTTTGGAATAAGAAGTGGGAATTCGCAGATC
CTCCAGACGTAGAGCTCGTAAGGCTTTGAAACCAAATACATTACCCACAA
TGGAAGTAAACATGTTAGTAACAGAACCTTCTTCAAAAAGGTCTAAAGGA
TAAGCTACATAAGCAATATATTGATTATCCTCCCCAACAACGGCCTCGAT
GTGGTAGCATCGCCCTTTGTAACGATC
--------------------------------------------------
----------------------------------

>C_erichsonii_C_lutea_112856688_rbcL_R <ID:451459>
----------------GATACCCCAATTTAGGTTTAATAGTACATCCCAA
TAGGGGACGTCCATACTTGTTCAATTTATCTCTCTCAACTTGGATGCCGT
GAGGCGGGCCTTGGAAAGTTTTAGAATAAGCAGTGGGGATTCGCAAATCC
TCCAGACGTAGAGCACGCAAGGCTTTGAACCCAAATACATTACCCACAAT
GGAAGTAAACATGTTAGTAACAGAACCTTCTTCAAAAAGGTCTAAAGGAT
AAGCTACATAACCAATATATTGATTTTCTTCTCCAGCAACGGGCTCGATG
TGGTAGCATCGTCCTTTGTAACGATCAAGGCTGGTAAGAAA
--------------------------------------------------
----------------------------------

>C_congener_H_mathiasiae_112858403_rbcL_R <ID:451479>
-------------------CATACCCAATTTAGGTTTAATAGTACATCCC
AACAGGGGACGACCATACTTGTTCAATTTATCTCTCTCAACTTGGATCCC
ATGAGGCGGGCCTTGGAAAGTTTTAATATAAGCAGTAGGGATTCGCAGAT
CTTCCAGACGTAGAGCACGCAGGGCTTTGAATCCAAATACATTTCCTACA
ATGGAAGTAAACATGTTAGTAACAGAACCTTCTTCAAAAAGGTCTAAAGG
GTAAGCTACATAACAGATATATTGATCTGCTTCTCCAGGAACGGGCTCGA
TGTGGTAGCATCGCCCTTTGTAACGATCAAGACTGGTAAGAACA
--------------------------------------------------
----------------------------------

>C_dorsalis_C_laevis_112856714_rbcL_R <ID:451466>
-----------------ATATCCAATTTAGGTTTAATAGTACATCCCAAT
AGGGGACGTCCATACTTGTTCAATTTATCTCTCTCAACTTGGATGCCATG
AGGCGGGCCTTGGAAAGTTTTAATATAAGCAGGAGGGATTCGCAAATCCT
CCAGACGTAGAGCGCGCAGGGCTTTGAACCCAAATACATTACCTACAATG
GAAGTAAACATGTTAGTAACAGAACCTTCTTCAAAAAGGTCTAAAGGATA
AGCTACATAACAAATATATTGATTTTCTTCTCCAGGAACGGGCTCGATGT
GGTAGCATCGTCCTTTGTAACGATCAAGGCCTGG
--------------------------------------------------
----------------------------------

>Ch_perplexa_H_imbricata_112858401_rbcL_R <ID:451463>
---------------------TCCCAATTTTGGTTTAATAGTACATCCCA
ATAGGGGACGACCATACTTGTTCAACTTATCTCTTTCAACCTGAATGCCG
TGAGGCGGGCCTTGGAAAGTTTTGGAATAAGAAGTGGGAATTCGCAGATC
CTCCAGACGTAGAGCTCGTAAGGCTTTGAAACCAAATACATTACCTACAA
TGGAAGTAAACATGTTAGTAACAGAACCTTCTTCAAAAAGGTCTAAAGGA
TAAGCTACATAAGCAATATATTGATTATCCTCCCCAACAACGGCCTCGAT
GTGGTAGCATCGCCCTTTGTAACGATC
--------------------------------------------------
----------------------------------

>C_trivittata_C_hammelii_112858448_rbcL_R <ID:451451>
------------------------CTCAATTTAGGTTTAATAGTACATCC
CAACAGGGGACGACCATACTTGTTCAATTTATCTCTCTCAACTTGGATCC
CATGAGGCGGGCCTTGGAAAGTTTTAATATAAGCAGTAGGGATTCGCAGA
TCTTCCAGACGTAGAGCACGCAGGGCTTTGAATCCAAATACATTTCCTAC
AATGGAAGTAAACATGTTAGTAACAGAACCTTCTTCAAAAAGGTCTAAAG
GGTAAGCTACATAACAGATATATTGATCTGCTTCTCCAGGAACGGGCTCG
ATGTGGTAGCATCGCCCTTTGTAACGATCAAGGCTGGTAAGAAACA
--------------------------------------------------
----------------------------------

>C_belti_C_marantifolia_112856687_rbcL_R <ID:451478>
----------------------------ATTTTGGTTTAATAGTACATCC
CAATAGGGGACGACCATACTTGTTCAACTTATCTCTTTCAACCTGAATGC
CGTGAGGCGGACCTTGGAAAGTTTTAGAATAAGAAGTGGGAATTCGAAGA
TCCTCCAGACGTAGAGCTCGTAAGGCTTTGAAACCAAATACATTACCCAC
AATGGAAGTAAACATGTTAGTAACAGAACCTTCTTCAAAAAGGTCTAAAG
GATAAGCTACATAAGCAATATATTGATTATCCTCCCCAACAACGGCCTCG
ATGTGGTAGCATCGCCCTTTGTAACGAT
--------------------------------------------------
----------------------------------

>Cephaloleiasallei_C_laevis_112858426_rbcL_R <ID:451469>
----------------------------ATTTTGGTTTAATAGTACATCC
CAACAGGGGACGACCATACTTGTTCAACTTATCTCTTTCAACCTGAATGC
CGTGAGGCGGGCCTTGGAAAGTTTTGGAATAACAAGTGGGAATTCGCAGA
TCCTCCAGACGTAGAGCCCGTAAGGCTTTGAAACCAAATACATTACCCAC
AATGGAAGTAAACATGTTAGTAACAGAACCTTCTTCAAAAAGGTCTAAAG
GATAAGCTACATAAGCAATATATTGATTATCCTCCCCAACAACGGCCTCG
ATGTGGTAGCATCGCCCTTTGTAACGATC
--------------------------------------------------
----------------------------------

>C_placida_R_alpinia_112858454_rbcL_R <ID:451458>
-------------------------------TAGGTTTAATAGTACATCC
CAATAGGGGACGTCCATACTTGTTCAATTTATCTCTCTCAACTTGGATGC
CATGAGGCGGGCCTTGGAAAGTTTTAATATAAGCAGTAGGGATTCGCAAA
TCCTCCAGACGTAGAGCACGCAAGGCCTTGAACCCAAATACATTACCTAC
AATGGAAGTAAACATGTTAGTAACAGAACCTTCTTCAAAAAGGTCTAAAG
GGTAAGCTACATAACAAATATATTGATTTTCTTCTCCAGCAACGGGCTCG
ATGTGGTAGCATCGTCCTTTGTAACGATC
--------------------------------------------------
----------------------------------

>Cephaloleiasallei_C_laevis_112858423_rbcL_R <ID:451445>
-------------------------------------TAATAGTACATCC
CAACAGGGGACGACCATACTTGTTCAATTTATCTCTCTCAACTTGGATGC
CGTGAGGCGGGCCTTGGAAAGTTTTCGAATAACAAGTGGGGATTCGCAGA
TCCTCCAGACGTAGAGCCCGCAAGGCTTTGAACCCAAATACATTACCCAC
AATGGAAGTAAACATGTTAGTAACAGAACCTTCTTCAAAAAGGTCTAAAG
GGTAAGCTACATAACCAATATATTGATTTTCTTCTCCAGGAACGGGCTCG
ATGTGGTAGCATCGCCCTTTGTAACGATC
--------------------------------------------------
----------------------------------

>C_dilaticollis_C_marantifolia_112856709_rbcL_R <ID:451476>
--------------------------------------------------
----------------------TTCAATTTATCTCTCTCAACTTGGATGC
CATGAGGCGGGCCTTGGAAAGTTTTAATAATAAGCAGTAGGGATTCGCAA
ATCTTCCAGACGTAGAGCACGCAGGGCTTTGAACCCAAATACATTACCTA
CAATGGAAGTAAACATGTTAGTAACAGAACCTTCTTCAAAAAGGTCTAAA
GGATAAGCTACATAACAAATATATTGATCTTCTTCTCCAGCAACGGGCTC
GATGTGGTAGCATCGTCCTTTGTAACGATC
--------------------------------------------------
----------------------------------

>Ch_bicolor_H_wagneriana_112858370_rbcL_R <ID:451409>
--------------------------------------------------
---------------------------CTTATCTCTTTCAACCTGAATGC
CGTGAGGCGGGCCTTGGAAAGTTTTGGAATAAGAAGTGGGAATTCGCAGA
TCCTCCAGACGTAGAGCTCGTAAGGCTTTGAAACCAAATACATTACCCAC
AATGGAAGTAAACATGTTAGTAACAGAACCTTCTTCAAAAAGGTCTAAAG
GATAAGCTACATAAGCAATATATTGATTATCCTCCCCAACAACGGCCTCG
ATGTGGTAGCATCGCCCTATGTAACGATCAAGACTGGTAAGAACCAGCCA
ACATGGCCGGGGTTCAGACCAACCCGTGCATCCCGAGGAGTTCAAATGTA
GCTTCCCCGGGTGCACAAGATCCTTTGTAAC

Supplement S1
DNA sequences (ITS2) obtained from insect herbivore gut contents.

>C_belti_C_cleistantha_D05a 
CAGGAGTCCTACGAACGATGTAACAATAAAAGAAACCATTTTCGACGTTTGCCTTAGTTGCAAGCTCGGAACATGACCTCAGATCAGGTGGGGCAACCCGCTGAGTTTAAGCATATCAATA-------------------------------------------------------------------------------------------------------------------------------------------------------------------------------------------------------------------------------------------------------------------------------------------------------------------------------------------------------------------------------------------------------------------------------------------------------------------------
>C_belti_C_cleistantha_D11a 
TTATGCGATAACTGGTGTGAATTGCAGAATCCCGTGAACCATCGAGTCTTTGAATGCAAGTTGCGCTCGAGGCCATTAGGTTGAGAGCACGTCTGTTTGGGCGTCATGCCTTGCGTCATTCTAACCATCCACCAACCGTAAACATACTGTGAGTGATGGCGGATGTGGAGATTGACCCTCCGTGCCTTAATTGTGCGGTTGGTTTAAGTGAATGTCGTCGTTAGGTCTACGCGCGGCGAATGGTGTATTGAGTTAACACACGATGTCTCGAACTGCGTCCAGGA------------------------------------------------------------------------------------------------------------------------------------------------------------------------------------------------------------------------------------------------------------------------------------------------------
>C_belti_C_marantifoliaC07_ITS2_Fa 
GCGCCCCCTCGCCCCCACGCACGAGTGGCGGCGTCGGACGCAGACATTGGCCCCCTGCGCCCTCGGGCGTGGTCGGCCGAAGAGAGGGGCCGTCGCTGGTGGTCGGACACGACGGATGGTGGCCACGAGCAAGCCGGACGTCGTGCCCCCGCCGTGGAGATGAGCTCCGGAGGACCCCCCACCCCCGCATAATCGTTTGCCTCGGATTGCGACCTCAGGTCAGGCGGGGCTACCCGCTGAGTTTAAGCATAT--------------------------------------------------------------------------------------------------------------------------------------------------------------------------------------------------------------------------------------------------------------------------------------------------------------------------------------
>C_belti_C_marantifolia_E03a 
CCCCCCTCGCCCCCATGCATGAGTGGCGGTGTCGGACGCAGACATTGGCCCCCTACGCCCTCGGGTGTGGTCGGCCGAAGAAAGGGGCCGTCGCTGGTGGTCGGACACGACGGATGGTGGCTACGAGCAAGCTGGACGTCGTGCCCCTGCCGTGGAGATGAGCTCCGGAAAACCCCCCACCCCCGCATAATCGTTTGCCTCGGATTGCGACCTCAGGTCAGGAGGGGCTACCTGCTGAGTTTAAGCATATCAAAGGCCGGGGAAGAAA----------------------------------------------------------------------------------------------------------------------------------------------------------------------------------------------------------------------------------------------------------------------------------------------------------------------
>C_belti_H_wagnerianaC06_ITS2_Fa 
AAGCCATTTGGTCGAGGGCACGTCTGCCTGGGCGTCACGCACCGTTGCCCACCCTTCCCAAAGCCGCTCCCAGCATGCTGGACAAAGGGCTCTGGTTTGGAAGGGCAGATATTGGCCTCCCATTGGCTTTGTCCTGTGGTTGGCCTAAAATCAAATCCTTGCTAGCGTTTGTCGTGGCATTCGGTGGTCTTCGATCGAATCGGTACCCCGTCACGAGCGCTTGTCAAACAGGATACGCAACCCCAACGCATGTCCAATAACTTGGACGATGCTCTCAACGCGACCCCAGGTCAGGCGGGGCTACCCGCTGAGTTTAAGCATATCAAAAGGCGGAGG--------------------------------------------------------------------------------------------------------------------------------------------------------------------------------------------------------------------------------------------------
>C_belti_P_pruinosa_112858100 
AGTTGCGCCCGAGGCCTTCCGGTCGAGGGCACGCCTGCCTGGGCGTCACGCTATCGTCGCTCCTTGTGCCCCCAAGCTCGAAGCACGAGCGATGGAGCCGGATGCGGACACTGGCCCTCCGTGCGCTCCCGCGCGGTCGGCCGAAGAGGTTGCCGTCGCCGATGGTCGGACACGACGGATGGTGGCGCCGTTAGCAAGCCGAAAGTCGTGCCTCGGCCTCGGAGGCGATCTCCGAAAGGAACCCCCCATCGCTCTGTAAACGAAAGGGCTCGGATTGCGACCCCAGGTCAGGCGGGGCCACCCGCCGAGTTTAAGCATATC-----------------------------------------------------------------------------------------------------------------------------------------------------------------------------------------------------------------------------------------------------------------
>C_belti_P_pruinosa_112856660 
TGAATTGCAGAATCCCGCGAACCATTGAGTCTTTGAACGCAAGTTGCGCCCGAGGCCTTCCGGTCGAGGGCACGCCTGCCTGGGCGTCACGCTATCGTCGCTCCTTGTGCCCCCAAGCTCGAAGCACGAGCGATGGAGCCGGATGCGGACACTGGCCCTCCGTGCGCTCCCGCGCGGTCGGCCGAAGAGGTTGCCGTCGCCGATGGTCGGACACGACGGATGGTGGCGCCGTTAGCAAGCCGAAAGTCGTGCCTCGGCCTCGGAGGCGATCTCCGAAAGGAACCCCCCATCGCTCTGT----------------------------------------------------------------------------------------------------------------------------------------------------------------------------------------------------------------------------------------------------------------------------------------
>C_congener_H_imbricata_D11_ITS2_Fa 
GAGGGCACGCCTGCCTGGGTGTCACGCATCGTCGCCCCCACTCCCCTCGGCTCACGAGGGCGGGGGCGGATACTGGTCTCCCGCGCGCTCCCGCCCGTGGTTGGCCTAAAATCGAGTCCTCGGCGACGGTCGCCACGACAAGCGGTGGTTGAGAGACCCTCGGACACGGTCGTGCGCGTGCTTGTCGCCCCCGGGACCTCCCGGACCCCCGAGCATTGGCTTTCAAGGATGCTCTCGTTGCGACCCCAGGTCA-------------------------------------------------------------------------------------------------------------------------------------------------------------------------------------------------------------------------------------------------------------------------------------------------------------------------------------
>C_congener_H_latispatha_H06_ITS2_Fa 
CCTTCCCAAAGCCGCTCCTAGCATGCTGGAAAAAGGGCTCTGGTTTGGAGGGGCAGATATTGGCCTCCCGTTGGCTTTGTCCTGCGGTTGGCCTAAAATCAAATCCTTGCTAGCGTTTGTCGTGGCATTCGGTGGTCTTCGATCGAATCGGTACTCTATCACGAGCGCTTGTCAAACAGGATACACAACCCCAACGCATGTCCAATAACTTGGACGATGCTCTCAACTCGACCCCAGGTCAGGCGGGGCTCCTGCTGAGTTTTAGCCAATCAATAAGCCGGAAGAAA---------------------------------------------------------------------------------------------------------------------------------------------------------------------------------------------------------------------------------------------------------------------------------------------------
>C_dilaticollis_C_crotalifera_B07_ITS2_Fa 
GAGGCCTTTCGGCCGAGGGCACGCCTGCCTGGGCGTCACGTGATCGTCGCTCTGTGTCCCCCAAGCCCGACCCACGGGTGGTGGAGCTGGATGCGTACACTGTCCCCCCGCGCACACGGGCGCGGTCGGCCGAAGAGCGTGCCGTCGCCGATGGTCGGACACGACGGGTGGTGGCGCCATGAGCAAGCCGAACGTCGTGCCTCGGCCTCGGAGACGAGCTCCGACGGAACCCCCACCCCACCGTAATCGCAGGCCTCGGATTGCGACCCCNGGTCAGGCGGGGCCACCCGCCGAGTTTAAGCATATCAATAA--------------------------------------------------------------------------------------------------------------------------------------------------------------------------------------------------------------------------------------------------------------------------
>C_dilaticollis_C_crotalifera_G05_ITS2_Fa 
CCCCAAGCCTTCTGGCCGAGGGCACGTCTGCCTGGGTGTCACAAATCGTCGTCCCCCAATCCTCTCGAGGATATCGGACGGAAGCTGGTCTCCCGTGTGTTACCGCACGCGGTTGGCCAAAATCCGAGCTAAGGATGCCAGGAGCGTCTTGACATGCGGTGGTGAATTCAATTCTCGTCAAATCGTCAGTCGTTTCGGTCCGAAAGCTCTTGATGACCCAAAGTCCTCAACGCGACCCCAGGTCAGGCGGGATCACCCGCTGAGTTTAAGCATATCAATAAGGCGGAGGAACGGGGGGGTTAAACATATCAATAAACGGAGGAACGGATAATCTTACTTTTTTTTACCTCTCAACTTTTTGTCACG--------------------------------------------------------------------------------------------------------------------------------------------------------------------------------------------------------------------
>C_dilaticollis_C_lutea_C04a 
GTTGCGCCCAAGGCCTTTTGGCCGAGGGCACGCCTGCCTGGGCGTCATGCGATTGTCGCTCCGTGCGCCCCTAGCCCCACGCACGGGTGGTGGAGCTGGATGCGTACATTGGACCCCCGTGCACATGGGTACGGTCGGCCGAAGAGCGTGCTGTTTCCGAAGGTCGGACATAACGGGTGGTGGTGCCATGAGCAATCCGATTGTTGTGTCTTGGCCTAGGAGACGTTCCCTGATGCGACCCCCATCCCACCATAATTGCAGGTCTTGGATTGCGATCCCAGGTCAGGCAGGGCCACCCGCCGAGTTTAAGCATATCAA--------------------------------------------------------------------------------------------------------------------------------------------------------------------------------------------------------------------------------------------------------------------
>C_dilaticollis_C_lutea_C10a 
TGAATTGCAGAATCCCGCGAACCATTGAGTCTTTGAACGCAAGTTGCGCCCAAGGCCTTTTGGCCGAGGGCACGCCTGCCTGGGCGTCATGCGATTGTCGCTCCGTGCGCCCCTAGCCCCACGCACGGGTGGTGGAGCTGGATGCGTACATTGGACCCCCGTGCACATGGGTACGGTCGGCCGAAGAGCGTGCTGTTTCCGAAGGTCGGACATAACGGGTGGTGGTGCCATGAGCAATCCGATTGTTGTGTCTTGGCCTAGGAGACGTTCCCTGATGCGACCCCCATCCCACCATAATTGCAGGTC--------------------------------------------------------------------------------------------------------------------------------------------------------------------------------------------------------------------------------------------------------------------------------
>C_dilaticollis_C_marantifolia_C05a 
GTTGCGCCCGAGGCCTTCCGGTCGAGGGCACGCCTGCCTGGGCGTCACGCTATCGTCGCTCCTTGTGCCCCCAAGCTCGAAGCACGAGCGATGGAGCCGGATGCGGACACTGGCCCTCCGTGCGCTCCCGCGCGGTCGGCCGAAGAGGTTGCCGTCGCCGATGGTCGGACACGACGGATGGTGGCGCCGTTAGCAAGCCGAAAGTCGTGCCTCGGCCTCGGAGGCGATCTCCGAAAGGAACCCCCCATCGCTCTGTAAACGAAAGGGCTCGGATTGCGACCCCAGGTCAGGCGGGGCCACCCGCCGAGTTTAAGCATATCATGAGCCGGAGGAAGCGCGGTTGCATTCGAGACCAGCTCCGTACTGGAACCTGAGAGGAAACTCTCATTCGGACATCGTTCTTATTTTCTGGTGAGACTACCCGCTGAACTTAAGCATATCAATAAGCGGAGGAACC-------------------------------------------------------------------------------------------------------------------------
>C_dilaticollis_C_marantifolia_C11a 
TGAATTGCAGAATCCCGCGAACCATTGAGTCTTTGAACGCAAGTTGCGCCCGAGGCCTTCCGGTCGAGGGCACGCCTGCCTGGGCGTCACGCTATCGTCGCTCCTTGTGCCCCCAAGCTCGAAGCACGAGCGATGGAGCCGGATGCGGACACTGGCCCTCCGTGCGCTCCCGCGCGGTCGGCCGAAGAGGTTGCCGTCGCCGATGGTCGGACACGACGGATGGTGGCGCCGTTAGCAAGCCGAAAGTCGTGCCTCGGCCTCGGAGGCGATCTCCGAAAGGAACCCCCCATCGCTCTGTAA--------------------------------------------------------------------------------------------------------------------------------------------------------------------------------------------------------------------------------------------------------------------------------------
>C_dilaticollis_R_alpinia_112856659 
CGAGGCCTTGCGGTCGAGGGCACGCCTGCTTGGGCGTCATTGCATCGTCGCCTTTGCTCCTCTCTTTGTTGGTGTCAAGTGCGAAAATTGGCCTCGTGTGCCCTCGGGCACAGTCGGTTGAAGAGTGGGTAGTCGGCAGTCGTCGGGCGCGATGGGTGTTGGTCGCCCTGTGCGTGAATTGAACGTTGTCCCCGTCGCGTTGGGATGAGTCCTCAAGTGATTGCGGCGTCGCGTGAAAGTGCCGTGTTCGTCATATTGTGGCCCCAAGTCAGGCGAGGCCCACCCGCCGAAGTTTAAGCATATC----------------------------------------------------------------------------------------------------------------------------------------------------------------------------------------------------------------------------------------------------------------------------------
>C_dilaticollis_R_alpinia_F07a 
TTGGTGTGAATTGCAGAATCTCGTGAACCATTGAGTCTTTGAACGCAAGTTGTGCCCGAGGCCTTGCGGTCGAGGGCACGCCTGCTTGGGCGTCATTGCATCGTCGCCTTTGCTCCTCTCTTTGTTGGTGTCAAGTGCGAAAATTGGCCTCGTGTGCCCTCGGGCACAGTCGGTTGAAGAGTGGGTAGTCGGCAGTCGTCGGGCGCGATGGGTGTTGGTCGCCCTGTGCGTGAATTGAACGTTGTCCCCGTCGCGTTGGGATGAGTCCTCAAGTGATTGCGGCGTCGCGTGAAAGTGCCGTGTTCGTCATA---------------------------------------------------------------------------------------------------------------------------------------------------------------------------------------------------------------------------------------------------------------------------
>C_dilaticollis_R_alpinia_G01a 
GTTGTGCCCGAGGCCTTGCGGTCGAGGGCACGCCTGCTTGGGCGTCATTGCATCGTCGCCTTTGCTCCTCTCTTTGTTGGTGTCAAGTGCGAAAATTGGCCTCGTGTGCCCTCGGGCACAGTCGGTTGAAGAGTGGGTAGTCGGCAGTCGTCGGGCGCGATGGGTGTTGGTCGCCCTGTGCGTGAATTGAACGTTGTCCCCGTCGCGTTGGGATGAGTCCTCAAGTGATTGCGGCGTCGCGTGAAAGTGCCGTGTTCGTCATATTGTGGCCCCAAGTCAGGCGAGGCCCACCC---------------------------------------------------------------------------------------------------------------------------------------------------------------------------------------------------------------------------------------------------------------------------------------------
>C_dilaticollis_R_alpinia_G07a 
GGTGTGAATTGCAGAATCTCGTGAACCATTGAGTCTTTGAACGCAAGTTGTGCCCGAGGCCTTGCGGTCGAGGGCACGCCTGCTTGGGCGTCANTGCATCGTCGCCGTTGCTCCTCTCTTTGTTGGTGTCAAGTGCGAAAATTGGCCTCGTGTGCCCTCGGGCACAGTCGGTTGAAGAGTGGGTAGTCGGCAGTCGTCGGGCGCGATGGGTGTTGGTCGCCCT-------------------------------------------------------------------------------------------------------------------------------------------------------------------------------------------------------------------------------------------------------------------------------------------------------------------------------------------------------------------
>C_dilaticollis_R_alpinia_H02a 
CTTTGAACGCAAGTTGTGCCCGAGGCCTTGCGGTCGAGGGCACGCCTGCTTGGGCGTCATTGCATCGTCGCCGTTGCTCCTCTCTTTGTTGGTGTCAAGTGCGAAAATTGGCCTCGTGTGCCCTCGGGCACAGTCGGTTGAAGAGTGGGTAGTCGGCAGTCGTCGGGCGCGATGGGTGTTGGTCGCCCTGTGCGTGAATTGAACGTTGTCCCCGTCGCGTTGGGATGAGTCCTCAAGTGATTGCGGCGTCGCGTGAAAGTGCCGTGTTCGTCATATTGTGGCCCCAAGTCAGGCGAGGCCCACCCGCCGAAGTTTAAGCATATC--------------------------------------------------------------------------------------------------------------------------------------------------------------------------------------------------------------------------------------------------------------
>C_dilaticollis_R_alpinia_H08a 
TTGGTGTGAATTGCAGAATCTCGTGAACCATTGAGTCTTTGAACGCAAGTTGTGCCCGAGGCCTTGCGGTCGAGGGCACGCCTGCTTGGGCGTCATTGCATCGTCGCCGTTGCTCCTCTCTTTGTTGGTGTCAAGTGCGAAAATTGGCCTCGTGTGCCCTCGGGCACAGTCGGTTGAAGAGTGGGTAGTCGGCAGTCGTCGGGCGCGATGGGTGTTGGTCGCCCTGTGCGTGAATTGAACGTTGTCCCCGTCGCGTTGGGATGAGTCCTCAAGTGATTGCGGCGTCGCGTGAAAGTGCCGTGTTCGTCATATTGT-----------------------------------------------------------------------------------------------------------------------------------------------------------------------------------------------------------------------------------------------------------------------
>C_dilaticollis_R_cernuaE07_ITS2_Fa 
AGGCCTTGCGGTCGAGGGCACGCCTGCTTGGGCGTCATTGCATCGTCGCCTTTGCTCCTCTCTTTGTTGGTGTCAAGTGCGAAAATTGGCCTCGTGTGCCCTCGGGCACAGTCGGTTGAAGAGTGGGTAGTCGGCAGTCGTCGGGCGCGATGGGTGTTGGTCGCCCTGTGCGTGAATTGAACGTTGTCCCCGTCGCGTTGGGATGAGTCCTCAAGTGATTGCGGCGTCGCGTGAAAGTGCCGTGTTCGTCATATTGTGGCCCCAAGTCAGGCGAGGCCCACCCGCCGAAGTTTAAGCATATC------------------------------------------------------------------------------------------------------------------------------------------------------------------------------------------------------------------------------------------------------------------------------------
>C_dilaticollis_R_cernua_B05a 
TGCCAGTTATCGTGCAAGTAAGTTGGTTTGCTGCATACGGCGTCAACATATTAAAATGTGTAAGCAGTTTTAGTATGTCGACTGTCGCATCCGACTATGTTGTAATATAATCTGAAGTGTATGTTGGGTTTGTGCTCGCTATATGCTTTTATGTGTCTTGTTTATCGCAACCTGAACTCAGTCGTGATTACCCGCTGAACTTAAGCATATCAATA---------------------------------------------------------------------------------------------------------------------------------------------------------------------------------------------------------------------------------------------------------------------------------------------------------------------------------------------------------------------------
>C_dilaticollis_R_cernua_B11a 
GTGAATGCTCACCATGTTCTAGTTTCGAAGTGACGAATGTGTGTTGTGTTTCAGTGTTTTCATTGGACGCAATTTAACTTGACATGCCAGTTATCGTGCAAGTAAGTTGGTTTGCTGCATACGGCGTCAACATATTAAAATGTGTAAGCAGTTTTAGTATGTCGACTGTCGCATCCGACTATGTTGTAATATAATCTGAAGTGTATGTTGGGTTTGTGCTCGCTATATGCTTTTATGTGTCTTG----------------------------------------------------------------------------------------------------------------------------------------------------------------------------------------------------------------------------------------------------------------------------------------------------------------------------------------------
>C_distincta_H_mariae_F02_ITS2_Fa 
GGAGATGTGTTGGTTTGGGGGCGGAAACTGGCCTCCCGTGCCTTGTCGCGCGGTTGGCGGAAAATCGAGTCTCCGACGACGGATGTCGTGACATCGGTGGTTGTAAAAGGCCCTCTTGTCTTGTCACGCGAATCCTAGTCATCTTAGCGAGCTCCAGGACCCTTAGGCGCACACACTCTGTGCGCTTTGATTGTGACCCCAGGTCAGGCGGGACTACCCGCTGAGTTTAAGCATATCAATAAGGCGGAGGACGGGACTGGTAAAAACCCACGACCTCCGCTTATTGAACTGGATTATCCCAATCATACCAAGAATCGTTTTTTTTTT-----------------------------------------------------------------------------------------------------------------------------------------------------------------------------------------------------------------------------------------------------------
>C_dorsalis_C_bracteatus_A10_ITS2_Fa 
CCCGAGGCCTTGCGGCTAAGGGCACGCCTGCCTGGGCGTCACTCTTTCGACGCTCCACACCCATCCCCATGGCATGGGCAATGGATGCGGAAGTTGGCCCCCCGTGTGCGAGGCACCCTTGCATGTGGTCGGCCAAAGACTTTGTCTATCGCGTGTCCCCAAGGACATGATGGGTGGTGGATGCCCTTGAGCATGCTCAAAACATTATGCCTTGACACGTGTGCGGCCACGCACTAACCCCATCTTCGGACCGCGACCCCAGGTCAGGCGGGACCACCCGCTGAGTTTAAGCATATCA----------------------------------------------------------------------------------------------------------------------------------------------------------------------------------------------------------------------------------------------------------------------------------------
>C_erichsonii_C_crotalifera_D03a 
AGTTGCGCCCGAGGCCTTTCGGCCGAGGGCACGCCTGCCTGGGCGTCACGTGATCGTCGCTCTGTGTCCCCCAAGCCCGACCCACGGGTGGTGGAGCTGGATGCGTACACTGTCCCCCCGCGCACACGGGCGCGGTCGGCCGAAGAGCGTGCCGTCGCCGATGGTCGGACACGACGGGTGGTGGCGCCATGAGCAAGCCGAACGTCGTGCCTCGGCCTCGGAGACGAGCTCCGACGGAACCCCCACCCCACCGTAATCGCAGGCCTCGGATTGCGACCCCNGGTCAGGCGGGGCCACCCGCCGAGTTTAAGCATATCAATAA----------------------------------------------------------------------------------------------------------------------------------------------------------------------------------------------------------------------------------------------------------------
>C_erichsonii_C_crotalifera_D09a 
TGAATTGCAGAATCCCGCGAACCATTGAGTCTTTGAACGCAAGTTGCGCCCGAGGCCTTTCGGCCGAGGGCACGCCTGCCTGGGCGTCACGTGATCGTCGCTCTGTGTCCCCCAAGCCCGACCCACGGGTGGTGGAGCTGGATGCGTACACTGTCCCCCCGCGCACACGGGCGCGGTCGGCCGAAGAGCGTGCCGTCGCCGATGGTCGGACACGACGGGTGGTGGCGCCATGAGCAAGCCGAACGTCGTGCCTCGGCCTCGGAGACGAGCTCCGACGGAACCCCCACCCCACCGTAATCGCAGGCCTCGGATTGCGACCCCNG---------------------------------------------------------------------------------------------------------------------------------------------------------------------------------------------------------------------------------------------------------------
>C_erichsonii_C_gymnocarpa_A05a 
TTGTGCCCGAGGCCTTGCGGTCGAGGGCACGCCTGCTTGGGCGTCATTGCATCGTCGCCTTTGCTCCTCTCTTTGTTGGTGTCAAGTGCGAAAATTGGCCTCGTGTGCCCTCGGGCACAGTCGGTTGAAGAGTGGGTAGTCGGCAGTCGTCGGGCGCGATGGGTGTTGGTCGCCCTGTGCGTGAATTGAACGTTGTCCCCGTCGTGTTGGGATGAGTCCTCAAGTGATTGCGGCGTCGCGTGAAAGTGCCGTGTTCGTCATATTGTGGCCCCAAGTCAGGCGAGGCCCACCCGCCGAAGTTTAAGCATATC---------------------------------------------------------------------------------------------------------------------------------------------------------------------------------------------------------------------------------------------------------------------------
>C_erichsonii_C_gymnocarpa_A11a 
TTGGTGTGAATTGCAGAATCTCGTGAACCATTGAGTCTTTGAACGCAAGTTGTGCCCGAGGCCTTGCGGTCGAGGGCACGCCTGCTTGGGCGTCATTGCATTGTCGCCTTTGCTCCTCTCTTTGTTGGTGTCAAGTGCGAAAATTGGCCTCGTGTGCCCTCGGGCACAGTCGGTTGAAGAGTGGGTAGTCGGCAGTCGTCGGGCGCGATGGGTGTTGGTCGCCCTGTGCGTGAATTGAACGTTGTCCCCGTCGTGTTGGGATGAGTCCTCAAGTGAT-------------------------------------------------------------------------------------------------------------------------------------------------------------------------------------------------------------------------------------------------------------------------------------------------------------
>C_erichsonii_C_gymnocarpa_A_D02a 
ATCGTGCAAGTAAGTTGGTTTGCTGCATACGGCGTCAACATATTAAAATGTGTAAGCAGTTTTAGTATGTCGACTGTCGCATCCGACTATGTTGTAATATAATCTGAAGTGTATGTTGGGTTTGTGCTCGCTATATGCTTTTATGTGTCTTGTTTATCGCAACCTGAACTCAGTCGTGATTACCCGCTGAACTTAAGCATAT----------------------------------------------------------------------------------------------------------------------------------------------------------------------------------------------------------------------------------------------------------------------------------------------------------------------------------------------------------------------------------------
>C_erichsonii_C_gymnocarpa_A_D08a 
TGGTGTGAATGCTCACCATGTTCTAGTTTCGAAGTGACGAATGTGTGTTGTGTTTCAGTGTTTTCATTGGACGCAATTTAACTTGACATGCCAGTTATCGTGCAAGTAAGTTGGTTTGCTGCATACGGCGTCAACATATTAAAATGTGTAAGCAGTTTTAGTATGTCGACTGTCGCATCCGACTATGTTGTAATATAATCTGAAGTGTATGTTGGGTTTGTGCTCGCTATATGCTTTTATGTGTCTTGTTTATCGCAACC------------------------------------------------------------------------------------------------------------------------------------------------------------------------------------------------------------------------------------------------------------------------------------------------------------------------------
>C_erichsonii_C_inocephala_B08_ITS2_Fa 
TTGGACGCAATTTAACTTGACATGCCAGTTATCGTGCAAGTAAGTTGGTTTGCTGCATACGGCGTCAACATATTAAAATGTGTAAGCAGTTTTAGTATGTCGACTGTCGCATCCGACTATGTTGTAATATAATCTGAAGTGTATGTTGGGTTTGTGCTCGCTATATGCTTTTATGTGTCTTGTTTATCGCAACCTGAACTCAGTCGTGATTACCCGCTGAACTTAAGCATATCAATAAGCGGGAGG--------------------------------------------------------------------------------------------------------------------------------------------------------------------------------------------------------------------------------------------------------------------------------------------------------------------------------------------
>C_erichsonii_C_inocephala_A_A01a 
TGCCAGTTATCGTGCAAGTAAGTTGGTTTGCTGCATACGGCGTCAACATATTAAAATGTGTAAGCAGTTTTAGTATGTCGACTGTCGCATCCGACTATGTTGTAATATAATCTGAAGTGTATGTTGGGTTTGTGCTCGCTATATGCTTTTATGTGTCTTGTTTATCGCAACCTGAACTCAGTCGTGATTACCCGCTGAACTTAAGCATATCAATAAGCGGGAGG------------------------------------------------------------------------------------------------------------------------------------------------------------------------------------------------------------------------------------------------------------------------------------------------------------------------------------------------------------------
>C_erichsonii_C_inocephala_A_A07a 
TGGTGTGAATGCTCACCATGTTCTAGTTTCGAAGTGACGAATGTGTGTTGTGTTTCAGTGTTTTCATTGGACGCAATTTAACTTGACATGCCAGTTATCGTGCAAGTAAGTTGGTTTGCTGCATACGGCGTCAACATATTAAAATGTGTAAGCAGTTTTAGTATGTCGACTGTCGCATCCGACTATGTTGTAATATAATCTGAAGTGTATGTTGGGTTTGTGCTCGCTATATGCTTTTATGTGTCTTGTTTATCGCAACC------------------------------------------------------------------------------------------------------------------------------------------------------------------------------------------------------------------------------------------------------------------------------------------------------------------------------
>C_erichsonii_C_inocephala_B_B07a 
GTGAATTGCAGAAATCCGTGAATCATCGAGTATTTGAACGCACATTGTGGCGTGGGTGCGTGGAGCAATCCTGTGCACCTCGCCGCCTCCGGTTCAGGGGGTGGAAATGCAAATCGAAGAACGAGTGGTGCATTCGACACAGTTTTGATGTCTTTTGCCAAAATCGTGGAATTCTGACAAAAGTCG--------------------------------------------------------------------------------------------------------------------------------------------------------------------------------------------------------------------------------------------------------------------------------------------------------------------------------------------------------------------------------------------------------
>C_erichsonii_C_lutea_F03_ITS2_Fa 
AGGCCTTTTGGCCGAGGGCACGCCTGCCTGGGCGTCATGCGATTGTCGCTCCGTGCGCCCCTAGCCCCACGCACGGGTGGTGGAGCTGGATGCGTACATTGGACCCCCGTGCACATGGGTACGGTCGGCCGAAGAGCGTGCTGTTTCCGAAGGTCGGACATAACGGGTGGTGGTGCCATGAGCAATCCGATTGTTGTGTCTTGGCCTAGGAGACGTTCCCTGATGCGACCCCCATCCCACCATAATTGCAGGTCTTGGATTGCGATCCCAGGTCAGGCAGGGCCACCCGCCGAGTTTAAGCATATCAA------------------------------------------------------------------------------------------------------------------------------------------------------------------------------------------------------------------------------------------------------------------------------
>C_erichsonii_C_marantifoliaA_07_ITS2_Fa 
CCCCCTCGCCCCCACGCACGAGTGGCGGTGTCGGACGCAGACATTGGCCCCCTGCGCCCTCGGGCGTGGTCGGCCGAAGAAAGGGGCCGTCGCTGGTGGTCGGACACGACGGATGGTGGCCACGAGCAAGCCGGACGTCGTGCCCCCGCCGTGGAGATGAGCTCCGGAGGACCCCCCACCCCCGCATAATCGTTTGCCTCGGATTGCGACCTCAGGTCAGGCGGGGCTACCCGCTGAGTTTAAGCATAT-----------------------------------------------------------------------------------------------------------------------------------------------------------------------------------------------------------------------------------------------------------------------------------------------------------------------------------------
>C_heliconiae_C_crotalifera_C03a 
TCGTTGATGAAAAGATCGGTTTTAAACTGCAAATTTTCCTGATGTTCGCGTGCAAGTCAATGCGATCAAACGAACGTATTAAGTACAACGGGCGCGCGCGCTCGTTCGCGCGCACATTGAGTGTAAATCGAAGCGATTTATTTCGTATTTGCGACCTCAGAGCAGGTGAGATTACCCGCTGAATTTAAGCATATCATAAAGCGGAGGA----------------------------------------------------------------------------------------------------------------------------------------------------------------------------------------------------------------------------------------------------------------------------------------------------------------------------------------------------------------------------------
>C_heliconiae_C_crotalifera_C09a 
TGAATATTGAGTGTACCGTAGAAAGATGATTCGCTTGACGTACAATTTTCATCGTTGATGAAAAGATCGGTTTTAAACTGCAAATTTTCCTGATGTTCGCGTGCAAGTCAATGCGATCAAACGAACGTATTAAGTACAACGGGCGCGCGCGCTCGTTCGCGCGCACATTGAGTGTAAATCGAAGCGATTTATTTCGTATTTGCGACCTCAGAGCAG--------------------------------------------------------------------------------------------------------------------------------------------------------------------------------------------------------------------------------------------------------------------------------------------------------------------------------------------------------------------------
>C_heliconiae_C_lutea_F03a 
CGCCCAAGGCCTTTTGGCCGAGGGCACGCCTGCCTGGGCGTCATGCGATTGTCGCTCCGTGCGCCCCTAGCCCCACGCACGGGTGGTGGAGCTGGATGCGTACATTGGACCCCCGTGCACATGGGTACGGTCGGCCGAAGAGCGTGCTGTTTCCGAAGGTCGGACATAACGGGTGGTGGTGCCATGAGCAATCCGATTGTTGTGTCTTGGCCTAGGAGACGTTCCCTGATGCGACCCCCATCCCACCATAATTGCAGGTCTTGGATTGCGATCCCAGGTCAGGCAGGGCCACCCGCCGAGTTTAAGCATAT---------------------------------------------------------------------------------------------------------------------------------------------------------------------------------------------------------------------------------------------------------------------------
>C_heliconiae_C_lutea_F09a 
GAATTGCAGAATCCCGCGAACCATTGAGTCTTTGAACGCAAGTTGCGCCCAAGGCCTTTTGGCCGAGGGCACGCCTGCCTGGGCGTCATGCGATTGTCGCTCCGTGCGCCCCTAGCCCCACGCACGGGTGGTGGAGCTGGATGCGTACATTGGACCCCCGTGCACATGGGTACGGTCGGCCGAAGAGCGTGCTGTTTCCGAAGGTCGGACATAACGGGTGGTGGTGCCATGAGCAATCCGATTGTTGTGTCTTGGCCTAGGAGACGTTCCCTGATGCGACCCCCATCCCACCATAATTGCAGGTCTTGGATTG-------------------------------------------------------------------------------------------------------------------------------------------------------------------------------------------------------------------------------------------------------------------------
>C_ornatrix_H_mariae_E05a 
CTTGACGCTCCGCAACCCCTCCCTCGAGGGCGAGAGTCGGACGCGGAGAATGGCCCCCCACGCCCTCAGGCATGGACGGCTGAAGAGCGGGCCGTCGACGATCATTGTACACGACGGGTGCTGGAACGCGGCGAGCGAGCCCGACGTCGTGCCCCCGGCCATCAAGAACGTGGCCCACGAGGACCCCCGACCGCGGCGGACGAAAGGATCGACGCCTCGGACCGCGACCCCTGGTCAGGCGGACCCACCTGCCGAGTTTAAGCATAT-----------------------------------------------------------------------------------------------------------------------------------------------------------------------------------------------------------------------------------------------------------------------------------------------------------------------
>C_ornatrix_H_pogonantha_G06_ITS2_Fa 
CGTCCCCCAATCCTCTCGAGGATATCGGACGGAAGCTGGTCTCCCGTGTGTTACCGCACGCGGTTGGCCAAAATCCGAGCTAAGGATGCCAGGAGCGTCTTGACATGCGGTGGTGAATTCAATTCTCGTCAAATCGTCAGTCGTTTCGGTCCGAAAGCTCTTGATGACCCAAAGTCCTCAACGCGACCCCAGGTCAGGCGGGATCACCCGCTGAGTTTAAGCATATCAATAAGGCGGAGGAAC-----------------------------------------------------------------------------------------------------------------------------------------------------------------------------------------------------------------------------------------------------------------------------------------------------------------------------------------------
>C_perplexa_C_marantifolia_F07_ITS2_Fa 
GAGGCTTTCCCGCCGAGGGCACGCCTGCCTGGGCGTCACGCCATCGTCGCTCCGCGCCCCCTCGCCCCCACGCACGAGTGGCGGCGTCGGACGCAGACATTGGCCCCCTGCGCCCTCGGGCGTGGTCGGCCGAAGAGAGGGGCCGTCGCTGGTGGTCGGACACGACGGATGGTGGCCACGAGCAAGCCGGACGTCGTGCCCCCGCCGTGGAGATGAGCTCCGGAGGACCCCCCACCCCCGCATAATCGTTTGCCTCGGATTGCGACCTCAGGTCAGGCGGGGCTACCCGCTGAGTTTAAGCATATCAATA----------------------------------------------------------------------------------------------------------------------------------------------------------------------------------------------------------------------------------------------------------------------------
>C_perplexa_C_similis_G07_ITS2_Fa 
GAGGCCTTTCGGCCGAGGGCACGCCTGCCTGGGCGTCACGTGATCGTCGCTCCGTGTCCCCCCAGCCCGACCCACGGGTGGTGGAGCTGGATGCGTACACTGTCCCCCCGCGCACACGGGCGCGGTCGGCCGAAGAGCGTGCCGTCGCCGATGGTCGGACACGACGGGTGGTGGCGCCATGAGCAAGCCGAACGTCGTGCCTCGGCCTCGGAGACGAGCTCCGACGGAACCCCCACCCCACCGTAATCGCAGGCCTCGGATTGCGACCCCNGGTCAGGCGGGGCCACCCGCCGAGTTTAAGCATATCAATAA--------------------------------------------------------------------------------------------------------------------------------------------------------------------------------------------------------------------------------------------------------------------------
>C_perplexa_C_similis_D04a 
CCCGAGGCCTTTCGGCCGAGGGCACGCCTGCCTGGGCGTCACGTGATCGTCGCTCCGTGTCCCCCCAGCCCGACCCACGGGTGGTGGAGCTGGATGCGTACACTGTCCCCCCGCGCACACGGACGCGGTCGGCCGAAGAGCGTGCCGTCGCCGATGGTCGGACACGACGGGTGGTGGCGCCATGAGCAAGCCGAACGTCGTGCCTCGGCCTCGGAGACGAGCTCCGACGGAACCCCCACCCCACCGTAATCGCAGGCCTCGGATTGCGACCCCNGGTCAGGCGGGGCCACCCGCCGAGTTTAAGCATATCAATAA-----------------------------------------------------------------------------------------------------------------------------------------------------------------------------------------------------------------------------------------------------------------------
>C_perplexa_C_similis_D10a 
CCTGCCTGGGCGTCACGTGATCGTCGCTCCGTGTCCCCCCAGCCCGACCCACGGGTGGTGGAGCTGGAAGCGTACACTGTCCCCCCGCGCACACGGACGCGGTCGGCCGAAGAGCGTGCCGTCGCCGATGGTCGGACACGACGGGTGGTGGCGCCATGAGCAAGCCGAACGTCGTGCCT---------------------------------------------------------------------------------------------------------------------------------------------------------------------------------------------------------------------------------------------------------------------------------------------------------------------------------------------------------------------------------------------------------------
>C_placida_R_alpinia_D12_ITS2_Fa 
CGAGGCCTTGCGGTCGAGGGCACGCCTGCTTGGGCGTCATTGCATCGTCGCCTTTGCTCCTCTCTTTGTTGGTGTCAAGTGCGAAAATTGGCCTCGTGTGCCCTCGGGCACAGTCGGTTGAAGAGTGGGTAGTCGGCAGTCGTCGGGCGCGATGGGTGTTGGTCGCCCTGTGCGTGAATTGAACGTTGTCCCCGTCGNGTTGGGATGAGTCCTCAAGTGATTGCGGCGTCGCGTGAAAGTGCCGTGTTCGTCATATTGTGGCCCCAAGTCAGGCGAGGCCCACCCGCCGAAGTTTAAGCATATC----------------------------------------------------------------------------------------------------------------------------------------------------------------------------------------------------------------------------------------------------------------------------------
>C_placida_R_alpinia_E12_ITS2_Fa 
AGGCCTTGCGGTCGAGGGCACGCCTGCTTGGGCGTCATTGCATCGTCGCCTTTGCTCCTCTCTTTGTTGGTGTCAAGTGCGAAAATTGGCCTCGTGTGCCCTCGGGCACAGTCGGTTGAAGAGTGGGTAGTCGGCAGTCGTCGGGCGCGATGGGTGTTGGTCGCCCTGTGCGTGAATTGAACGTTGTCCCCGTCGCGTTGGGATGAGTCCTCAAGTGATTGCGGCGTCGCGTGAAAGTGCCGTGTTCGTCATATTGTGGCCCCAAGTCAGGCGAGGCCCACCCGCCGAAGTTTAAGCATAT-------------------------------------------------------------------------------------------------------------------------------------------------------------------------------------------------------------------------------------------------------------------------------------
>C_placida_R_alpinia_112858142ITS4_Ra 
TTGGTGTGAATTGCAGAATCTCGTGAACCATTGAGTCTTTGAACGCAAGTTGTGCCCGAGGCCTTGCGGTCGAGGGCACGCCTGCTTGGGCGTCATTGCATCGTCGCCTTTGCTCCTCTCTTTGTTGGTGTCAAGTGCGAAAATTGGCCTCGTGTGCCCTCGGGCACAGTCGGTTGAAGAGTGGGTAGTCGGCAGTCGTCGGGCGCGATGGGTGTTGGTCGCCCTGTGCGTGAATTGAACGTTGTCCCCGTCGCGTTGGGATGAGTCCTCAAGTGATTGCGGCGTCGCG-------------------------------------------------------------------------------------------------------------------------------------------------------------------------------------------------------------------------------------------------------------------------------------------------
>C_placida_R_alpinia_G02a 
TTGTGCCCGAGGCCTTGCGGTCGAGGGCACGCCTGCTTGGGCGTCATTGCATCGTCGCCTTTGCTCCTCTCTTTGTTGGTGTCAAGTGCGAAAATTGGCCTCGTGTGCCCTCGGGCACAGTCGGTTGAAGAGTGGGTAGTCGGCAGTCGTCGGGCGCGATGGGTGTTGGTCGCCCTGTGCGTGAATTGAACGTTGTCCCCGTCGCGTTGGGATGAGTCCTCAAGTGATTGCGGCGTCGCGTGAAAGTGCCGTGTTCGTCATATTGTGGCCCCAAGTCAGGCGAGGCCCACCCGCCGAAGTTTAAGCATATC---------------------------------------------------------------------------------------------------------------------------------------------------------------------------------------------------------------------------------------------------------------------------
>C_placida_R_alpinia_G08a 
GTGTGAATTGCAGAATCTCGTGAACCATTGAGTCTTTGAACGCAAGTTGTGCCCGAGGCCTTGCGGTCGAGGGCACGCCTGCTTGGGCGTCATTGCATCGTCGCCTTTGCTCCTCTCTTTGTTGGTGTCAAGTGCGAAAATTGGCCTCGTGTGCCCTCGGGCACAGTCGGTTGAAGAGTGGGTAGTCGGCAGTCGTCGGGCGCGATGGGTGTTGGTCGCCCTGTGCGTGAATTGAACGTTGTCCCCGTCGCGTTGGGATGAGTCCTCAAGTGATTGCGGCGTCGCGTGAAAGTGCCGTGTTCGTCATAT-----------------------------------------------------------------------------------------------------------------------------------------------------------------------------------------------------------------------------------------------------------------------------
>C_reventazonica_C_marantifolia_E02_ITS2_Fa 
TTTCCCGCCGAGGGCACGCCTGCCTGGGCGTCACGCCATCGTCGCTCCGCGCCCCCTCGCCCCCACGCACGAGTGGCGGCGTCGGACGCAGACATTGGCCCCCTGCGCCCTCGGGCGTGGTCGGCCGAAGAGAGGGGCCGTCGCTGGTGGTCGGACACGACGGATGGTGGCCACGAGCAAGCCGGACGTCGTGCCCCCGCCGTGGAGATGAGCTCCGGAGGACCCCCCACCCCCGCATAATCGTTTGCCTCGGATTGCGACCTCAGGTCAGGCGGGGCTACCCGCTGAGTTTAAGCATAT--------------------------------------------------------------------------------------------------------------------------------------------------------------------------------------------------------------------------------------------------------------------------------------
>C_reventazonica_C_marantifolia_G04a 
CCCACGCACGAGTGGCGGTGTCGGACGCAGACATTGGCCCCCTGCGCCCTCTGGCGTGGTCGGTCGAAGAGAGAGGCCATCGCTGGTGGTCGGACACGATGGATGGTGGCCACGAGCAAGCCGGACATCGTGCCCCCGCNGTGGAGATGAGCTNCGGAGGACCCCCCACCCCCGCATAATCGTTTGCCTCGGATTGCGACCTCAGGTCAGGCGGGGCTACCCGCTGAGTTTAAGCATAT---------------------------------------------------------------------------------------------------------------------------------------------------------------------------------------------------------------------------------------------------------------------------------------------------------------------------------------------------
>C_reventazonica_C_marantifolia_G10a 
TGGTGTGAATTGCAGAATCCCGTGAACCATTGAGTCTTTGAACGCAAGTTGTGCCCGAGGCTTTCCCGCCGAGGGCACGCCTGCCTGGGCNTCACGCCATCNTCGCTCCATGCCCCCTCGCCCCCACGCACGAGTGGCGGTGTCGGACGCAGACATTGGCCCCCTGCGCCCTCTGGCGTGGTCGGTCGAAGAGAGAGGCCATCGCTGGTGGTCGGACACGATGGATGGTGGCCACGAGCAAGCCGGACATCGTGCCCC--------------------------------------------------------------------------------------------------------------------------------------------------------------------------------------------------------------------------------------------------------------------------------------------------------------------------------
>C_stevensi_C_venustaH02_ITS2_Fa 
AACTCATGTCCTTGGCGCCTTCTGGCGACATTGGCATTGGGCAGTGAATGGGGAGGACATTGACCCCCCGTGCCTTTAAAGTGCGGTCGGTCTAAACACAGGCCCTGGGAGGCCGGCGTCACGATCCGTGGTGGTCGACACTCGTTGTCTCTCTTCATTCCTGAATCCGTGTCTGCAGTGCTTACCGTGAAGGACCATAAGGAACCCATCGGGCCATAAATATGGCACCCACTCTGCGACCCCAGGTCAAGCGGGACTAC------------------------------------------------------------------------------------------------------------------------------------------------------------------------------------------------------------------------------------------------------------------------------------------------------------------------------
>C_trivittata_C_hammelii_C03_ITS2_Fa 
CCCGAGGCTTTCCCGCCGAGGGCACGCCTGCCTGGGCGTCACGCCATCGTCGCTTTGCGCTCGCTCACCCCCACGCACGAGTGGTGGTGTCGGACGTAGAAATTGGCTCCCCGTGCTCTCGGGCGCGGTCGGCCGAAGAGAGGGCCGTCGCTGGTGGTCGGACACGACGGATGGTGGTGCCATGAGCAAGCTGAACGTCGTGCTCCCGCCGTGGAGATGAGCTTTGGAGGACCCCCCACCCCACTATAATTATTTTGCCTTGGATTGCGACCTCAGGTCAGGCGGGGCCACCCGCTGAGTTTAAGCATATC---------------------------------------------------------------------------------------------------------------------------------------------------------------------------------------------------------------------------------------------------------------------------
>C_trivittata_C_hammelii_D03_ITS2_Fa 
GCCCGAGGCTTTCCCGCCGAGGGCACGCCTGCCTGGGCGTCACGCCATCGTCGCTTTGCGCTCGCTCACCCCCACGCACGAGTGGTGGTGTCGGACGTAGAAATTGGCTCCCCGTGCTCTCGGGCGCGGTCGGCCGAAGAGAGGGCCGTCGCTGGTGGTCGGACACGACGGATGGTGGTGCCATGAGCAAGCTGAACGTCGTGCTCCCGCCGTGGAGATGAGCTTTGGAGGACCCCCCACCCCACTATAATTATTTTGCCTTGGATTGCGACCTCAGGTCAGGCGGGGCCACCCGCTGAGTTTAAGCATATCAAAAGGCGGAGGAA------------------------------------------------------------------------------------------------------------------------------------------------------------------------------------------------------------------------------------------------------------
>C_trivittata_C_hammelii_H04_ITS2_Fa 
CGAGGCTTTCCCGCCGAGGGCACGCCTGCCTGGGCGTCACGCCATCGTCGCTTTGCGCTCGCTCACCCCCACGCACGAGTGGTGGTGTCGGACGTAGAAATTGGCTCCCCGTGCTCTCGGGCGCGGTCGGCCGAAGAGAGGGCCGTCGCTGGTGGTCGGACACGACGGATGGTGGTGCCATGAGCAAGCTGAACGTCGTGCTCCCGCCGTGGAGATGAGCTTTGGAGGACCCCCCACCCCACTATAATTATTTTGCCTTGGATTGCGACCTCAGGTCAGGCGGGGCCACCCGCTGAGTTTAAGCATAT------------------------------------------------------------------------------------------------------------------------------------------------------------------------------------------------------------------------------------------------------------------------------
>C_trivittata_C_marantifolia_D06_ITS2_Fa 
CCCCCNAGCTCGAAGCACGAGCGATGGAGCCGGATGCGGACACTGGCCCTCCGTGCGCTCCCGCGCGGTCGGCCGAAGAGGTTGCCGTCGCCGATGGTCGGACACGACGGANGGTGGCGCCNTTAGCAAGCCGAAAGTCGTGCCTCGGCCTCGGAGGCGATCTCCGAAAGGAACCCCCCATCGCTCTGTAAACGAAAGGGCTCGGATTGCGACCCCAGGNCAGGCGGGGCCACCCGCCGAGTTTAAGC------------------------------------------------------------------------------------------------------------------------------------------------------------------------------------------------------------------------------------------------------------------------------------------------------------------------------------------
>C_trivittata_P_pruinosa_A08_ITS2_Fa 
GAGGCCTTCCGGTCGAGGGCACGCCTGCCTGGGCGTCACGCTATCGTCGCTCCTTGTGCCCCCAAGCTCGAAGCACGAGCGATGGAGCCGGATGCGGACACTGGCCCTCCGTGCGCTCCCGCGCGGTCGGCCGAAGAGGTTGCCGTCGCCGATGGTCGGACACGACGGATGGTGGCGCCGTTAGCAAGCCGAAAGTCGTGCCTCGGCCTCGGAGGCGATCTCCGAAAGGAACCCCCCATCGCTCTGTAANCGAAAGGGCTCGGATTGCGACCCCNGGTCAGGCGGGGCCACCCGCCGAGTTTAAGCATATC---------------------------------------------------------------------------------------------------------------------------------------------------------------------------------------------------------------------------------------------------------------------------
>C_trivittata_P_pruinosa_B03a 
AAGTTGCGCCCGAGGCCTTCCGGTCGAGGGCACGCCTGCCTGGGCGTCACGCTATCGTCGCTCCTTGTGCCCCCAAGCTCGAAGCACGAGCGATGGAGCCGGATGCGGACACTGGCCCTCCGTGCGCTCCCGCGCGGTCGGCCGAAGAGGTTGCCGTCGCCGATGGTCGGACACGACGGATGGTGGCGCCGTTAGCAAGCCGAAAGTCGTGCCTCGGCCTCGGAGGCGATCTCCGAAAGGAACCCCCCATCGCTCTGTAANCGAAAGGGCTCGGATTGCGACCCCNGGTCAGGCGGGGCCACCCGCCGAGTTTAAGCATATC----------------------------------------------------------------------------------------------------------------------------------------------------------------------------------------------------------------------------------------------------------------
>C_trivittata_P_pruinosa_B09a 
TGAATTGCAGAATCCCGCGAACCATTGAGTCTTTGAACGCAAGTTGCGCCCGAGGCCTTCCGGTCGAGGGCACGCCTGCCTGGGCGTCACGCTATCGTCGCTCCTTGTGCCCCCAAGCTCGAAGCACGAGCGATGGAGCCGGATGCGGACACTGGCCCTCCGTGCGCTCCCGCGCGGTCGGCCGAAGAGGTTGCCGTCGCCGATGGTCGGACACGACGGATGGTGGCGCCGTTAGCAAGCCGAAAGTCGTGCCTCGGCCTCGGAGGCGATCTCCGAAAGGAACCCCCCATCGCTCTGTAANCGAAAGGGCTCGGATTGCGACCCC-------------------------------------------------------------------------------------------------------------------------------------------------------------------------------------------------------------------------------------------------------------
>C_trivittata_P_pruinosa_F04a 
CTTGTGCCCCCAAGCTCGAAGCACGAGCGATGGAGCCGGATGCGGACACTGGCCCTCCGTGCGCTCCCGCGCGGTCGGCCGAANAGGTTGCCGTCGCCGATGGTCGGACACGACGGATGGTGGCGCCGTTAGCAAGCCGAAAGTCGTGCCTCGGCCTCGGAGGCGATCTCCGAAAGGAACCCCCCATCGCTCTGTAANCGAAAGGGCTCGGATTGCGACCCCNGGTCAGGCGGGGCCACCCGCCGAGTTTAAGCATATC-------------------------------------------------------------------------------------------------------------------------------------------------------------------------------------------------------------------------------------------------------------------------------------------------------------------------------
>C_trivittata_P_pruinosa_F10a 
TGAATTGCAGAATCCCGCGAACCATTGAGTCTTTGAACGCAAGTTGCGCCCGAGGCCTTCCGGTCGAGGGCACGCCTGCCTGGGCGTCACGCTATCGTCGCTCCTTGTGCCCCCAAGCTCGAAGCACGAGCGATGGAGCCGGATGCGGACACTGGCCCTCCGTGCGCTCCCGCGCGGTCGGCCGAAGAGGTNGCCGTCGCCGATGGTCGGACACGACGGATGGTGGCGCCGTTAGCAAGCCGAAAGTCGTGCCTCGGCCTCGGAGGCGATCTCCGAAAGGAACCCCCCATCGCTCTGTAANCGAAAGG------------------------------------------------------------------------------------------------------------------------------------------------------------------------------------------------------------------------------------------------------------------------------
>Cephaloleia_sallei_C_laevis_H05ITS2_Fa 
GGGCACGCCTGCCTGGGCGTCACTCTATCGACGCTCTACACCCATCCCCATGTCATGGGCAATGGATGCGGAAGTTGGCCCCCCGTGTGCGAGGCACCCTTGCATGTGGTCGGCCAAAGACTTTGGCTATCGCGTGTCCCCAAGGACATGATGGGTGGTGGATGCCCTTGAGCATGCTTAAACATTATGCCTTGACACGTGTGCGGCCACGCACTAACCCCATCTTCGGACCGCGACCCCTGGTCAGGCGGGACCACCCGCTGAGTTTAAGCATAT--------------------------------------------------------------------------------------------------------------------------------------------------------------------------------------------------------------------------------------------------------------------------------------------------------------
>Ch_perplexa_H_latispathaD10_ITS2_Fa 
CCCGAGGCCTCCTGGTAGAGGGCACGCCTGCCTGGGTGTCACGCATCGTCGCCCCCACTCCCCTCGGCTCACGAGGGCGGGGGCGGATACTGGTCTCCCGCGCGCTCCCGCCCGTGGTTGGCCTAAAATCGAGTCCTCGGCGACGGTCGCCACGACAAGCGGTGGTTGAGAGACCCTCGGACACGGTTGTGCGCGTGCTTGTCGCCCCCGGGACCTCCCGGACCCCCGAGCATTGGCTTTCAAGGATGCTCTCGTTGCGACCCCAGGTCAGGCGGGACTACCCGCTGAGTTTAAGCATATCAAAAAGCGGAGGA------------------------------------------------------------------------------------------------------------------------------------------------------------------------------------------------------------------------------------------------------------------------
>C_bella_H_imbricata_112858160_ITS2_Fa 
TTCCTCCGCTTATTGATATGCTTAAGTTCAGCGGGTAGCCTTGCCTGAACTCAGGTCAAAATTCGATGTGGTTTCTCCGGTCTAGCGGCACAGCGCGCCTCGGGCACCGATCGGACCGGCCCGAAGGCTGTCTCCTTTCGGACACCCTTCGCGAGGCGGGTGGCACTTCTGTCTTTCAGCCGATTCGAG-----------------------------------------------------------------------------------------------------------------------------------------------------------------------------------------------------------------------------------------------------------------------------------------------------------------------------------------------------------------------------------------------------
>C_belti_C_crotalifera_112858148ITS2_Fa 
AGAATGAAACGATACTCAAACGTGTATGGCAGGACTGTTCGGCCCTGCCGCCGTTTTTTTTTTATTAATTTGATGATTCGCGGGGTCTTGCAATTCACACCAAGTATCGCATA---------------------------------------------------------------------------------------------------------------------------------------------------------------------------------------------------------------------------------------------------------------------------------------------------------------------------------------------------------------------------------------------------------------------------------------------------------------------------------
>C_belti_C_crotalifera_112858148ITS_4Ra 
CCGATTTTAAATCTGTAAGACGACCCGCTGAACTTAAGCATATCACTAACCGGAGGAATAACCCTTCGTTGTCACTGTCATTGACAGACGAGATTGTCATAGTCATACTCAACGTCATTGTCAGCGCTTCACGGGTAC--------------------------------------------------------------------------------------------------------------------------------------------------------------------------------------------------------------------------------------------------------------------------------------------------------------------------------------------------------------------------------------------------------------------------------------------------------
>C_belti_C_crotalifera_112858434ITS2_Fa 
TGCCCACCCTTCCCAAAGCCGCTCCCAGCATGCTGGACAAAGGGCTCTGGTTTGGAAGGGCAGATATTGGCCTCCCATTGGCTTTGTCCTGTGGTTGGCCTAAAATCAAATCCTTGCTAGCGTTTGTCGTGGCATTCGGTGGTCTTCGATCGAATCGGTACCCCGTCACGAGCGCTTGTCAAACAGGATACGCAACCCCAACGCATGTCCAATAACTTGGACGATGCTCTCAACGCGACCCCGGGTCAGGCGGGGCTACCCGCTGAGTTTAAGCATATCAATAGCGGAGGAATGGGGGCGGGGGAAACGTTTCTTACAAGGTTTCGTATAGGGGGGTGGGTTGTGTCGCGGGGTTTTTGTGAATAGTTATTT--------------------------------------------------------------------------------------------------------------------------------------------------------------------------------------------------------------
>C_belti_P_pruinosa_112858010ITS_4Ra 
GCCCGAGGCCTTCCGGTCGAGGGCACGCCTGCCTGGGCGTCACGCTATCGTCGCTCCTTGTGCCCCCAAGCTCGAAGCACGAGCGATGGAGCCGGATGCGGACACTGGCCCTCCGTGCGCTCCCGCGCGGTCGGCCGAAGAGGTTGCCGTCGCCGATGGTCGGACACGACGGATGGTGGCGCCGTTAGCAAGCCGAAAGTCGTGCCTCGGCCTCGGAGGCGATCTCCGAAAGGAACCCCCCATCGCTCTGTAATCGAAAGGGCTCGGATTGCGACCCCAGGTCAGGCGGGGCCACCCGCCGAGTTTAAGCATAT------------------------------------------------------------------------------------------------------------------------------------------------------------------------------------------------------------------------------------------------------------------------
>C_congener_H_imbricata_B_112858095ITS2_Fa 
AACTATAGGGATCATGATGGGTGTTTGAATTATGTCAGGTGCACTTCTAATAGACTCTATAAGTGGTCCTGTGTAGTTATTTTTCACCCTGGCGGCATACTTAGATAGTGCAAAACACATCCCTATAACACATATGTATTATACGTACGTACCAAGGCGTGTTTGCATGTAACTATAGGGATCGTGACGGGTGTGTGAATTATGTCAAGTGCACTTCTAATAGACTCAATAAGTGGCCCTCTGTAGTTATTTTTCACCCTGGAGGCATATCAATAAGCG-----------------------------------------------------------------------------------------------------------------------------------------------------------------------------------------------------------------------------------------------------------------------------------------------------------
>C_congener_H_latispatha_112858409ITS2_Fa 
GCATGCTGGAAAAAGGGCTCTGGTTTGGAGGGGCAGATATTGGCCTCCCGTTGGCTTTGTCCTGCGGTTGGCCTAAAATCAAATCCTTGCTAGCGTTTGTCGTGGCATTCGGTGGTCTTCGATCGAATCGGTACTCTATCACGAGCGCTTGTCAAACAGGATACACAACCCCAACGCATGTCCAATAACTTGGACGATGCTCTCAACTCGACCCCAGGTCAGGCGGGGCTCCTGCTGAGTTTAAGCATATCAATAAGGCGGAGGATACCCCGTGTGTTTTGGTTTTTTTGCGAGAATTTTATAATATCCAACTCTTTTTGCGGGTGTTTCGAAGGCGGGGTA--------------------------------------------------------------------------------------------------------------------------------------------------------------------------------------------------------------------------------------------
>C_dilaticollis_Calathea_sp_112856693_ITS2_Fa 
TCGAGTCTTTGACGCAAGTTGCGCCCGAGGCCTCCTGGTCGAGGGCACGCCTGCCTGGGTGTCACGCATCGTCGCCCCCACTCCCCTCGGCTCACGAGGGCGGGGGCGGATACTGGTCTCCCGCGCGCTCCCGCCCGTGGTTGGCCTAAAATCGAGTCCTCGGCGACGGTCGCCACGACAAGCGGTGGTTGAGAGACCCTCGGACACGGTCGTGCGCGTGCTTGTCGCCCCCGGGACCTCCCGGACCCCCGAGCATTGGCTTTCAAGGATGCTCTCGTTGCGACCCCAGGTCAGGCGGGACTACCCGCTGAGTTTAAGCATATCA-------------------------------------------------------------------------------------------------------------------------------------------------------------------------------------------------------------------------------------------------------------
>C_dilaticollis_C_lutea_112858084_ITS2_Fa 
GGCGTCATGCGATTGTCGCTCCGTGCGCCCCTAGCCCCACGCACGGGTGGTGGAGCTGGATGCGTACATTGGACCCCCGTGCACATGGGTACGGTCGGCCGAAGAGCGTGCTGTTTCCGAAGGTCGGACATAANGGGTGGTGGTGCCATGAGCAATCCGATTGTTGTGTCTTGGCCTAGGAGACGTTCCCTG--------------------------------------------------------------------------------------------------------------------------------------------------------------------------------------------------------------------------------------------------------------------------------------------------------------------------------------------------------------------------------------------------
>C_dilaticollis_C_lutea_112858084ITS_4Ra 
CCAAGACCTGCAATTATGGTGGGATGGGGGTCGCATCAGGGAACGTCTCCTAGGCCAAGACACAACAATCGGATTGCTCATGGCACCACCACCCGTTATGTCCGACCTTCGGAAACAGCACGCTCTTCGGCCGACCGTACCCATGTGCACGGGGGTCCAATGTACGCATCCAGCTCCACCACCCGTGCGTGGGGCTAGGGGCGCACGGAGCGACAATCGCATGACGCCCAGGCAGGCGTGCCCTCGGCCAAAAGGCCTTGGGCGCAACTTGCGTTCAAAGACTCAATGGTTCGCGGGATTCTGCAATTCACAC-------------------------------------------------------------------------------------------------------------------------------------------------------------------------------------------------------------------------------------------------------------------------
>C_dilaticollis_H_imbricata_112858052ITS2_Fa 
ACGATTTTGGCAAAAGACACAACTGTGTCGACTGCAGCACTCGTATGATTTTAGCATTGCACCCCCTGAACCGGAGGCGGCGAGGTGCACAGGATTGCTCCACGCACCCACGCCACAATGTGCGTTCAAATACTCGATGATTCACGGATTTCTGCAATTCACACCAA---------------------------------------------------------------------------------------------------------------------------------------------------------------------------------------------------------------------------------------------------------------------------------------------------------------------------------------------------------------------------------------------------------------------------
>C_dorsalis_C_bracteatus_112858388ITS4_Ra 
GTTTTGAGCATGCTCAAGGGCATCCACCACCCATCATGTCCTTGGGGACACGCGATAGACAAAGTCTTTGGCCGACCACATGCAAGGGTGCCTCGCACACGGGGGGCCAACTTCCGCATCCATTGCCCATGCCATGGGGATGGGTGTGGAACGTCGAAAGAGTGACGCCCAGGCAGGCGTGCCCTTAGCCGCAAGGCCTCGAGCGCAACTTGCGTTCAAAGACTCGATGGTTCACGGGATTCTGCAATTC----------------------------------------------------------------------------------------------------------------------------------------------------------------------------------------------------------------------------------------------------------------------------------------------------------------------------------------
>C_dorsalis_C_malortieanus_112858127ITS2_Fa 
CTTTGACGCAAGTTGCGCCCGAGGCCTTGCGGCTAAGGGCACGCCGGCCTGGGCGTCACTCTATCGACGCTCCACACCCATCCCCATGGCATGGGCAATGGATGCGGAAGTTGGCCCCCCCGTGTGCGAGGCACCCTTGCATGTGGTCGGCCAAAGACTTTGGCTATCGCGTGTCCCCAAGGACATGATGGGTGGTGGATGCCTTTGAGCATGCTTAAACATTATGCCTAGACACGTGTGCGGCCACGCACTAACCCCATCTTCGGACCGCGACCCCAGGTCAGGCGGGACCACCCGCTGAGTTTAAGCATATCAATA--------------------------------------------------------------------------------------------------------------------------------------------------------------------------------------------------------------------------------------------------------------------
>C_erichsonii_C_gymnocarpa_112858089_ITS2_Fa 
TTGACGCACATTGTGGCGTGGGTGCGTGGAGCAATCCTGTGCACCTCGCCGCCTCCGGTTCAGGGGGTGGAAATGCAAATCGAAGAACGAGTGGTGCATTCGACACAGTTTTGATGTCTTTTGCCAAAATCGTGGAATTCTGACAAAAGTCGTGGAAAATCACTCGACTCGACATTTGTCGGCCGATTTCAACACCAGTGGACGAGTGGCTCGAGTGTTCCCCGGCAGCCGAGAACGTATCCTTGGATCTACCGTCGACGGGCGATTGCGGCGTGCGAATTTGCAGAAATGTACACGTTTGGCCGCCGCAATCG------------------------------------------------------------------------------------------------------------------------------------------------------------------------------------------------------------------------------------------------------------------------
>C_erichsonii_C_lutea_112858129_ITS2_Fa 
ACTCTTTCGACGCTCCACACCCATCCCCATGGCATGGGCAATGGATGCGGAAGTTGGCCCCCCGTGTGCGAGGCACCCTTGCATGTGGTCGGCCAAAGACTTTGTCTATCGCGTGTCCCCAAGGACATGAGGGGGGGGGGATGCCCTTGAGCATGCTCAAAACATTATGCCTTGACACGTGTGCGGCCAC----------------------------------------------------------------------------------------------------------------------------------------------------------------------------------------------------------------------------------------------------------------------------------------------------------------------------------------------------------------------------------------------------
>C_heliconiae_C_crotalifera_112858424ITS2_Fa 
ATTTTCATCGTTGATGAAAAGATCGGTTTTAAACTGCAAATTTTCCTGATGTTCGCGTGCAAGTCAATGCGATCAAACGAACGTATTAAGTACAACGGGCGCGCGCGCTCGTTCGCGCGCACATTGAGTGTAAATCGAAGCGATTTATTTCGTATTTGCGACCTCAGAGCAGGTGAGATTACCCGCTGAATTTAAGCATATC----------------------------------------------------------------------------------------------------------------------------------------------------------------------------------------------------------------------------------------------------------------------------------------------------------------------------------------------------------------------------------------
>C_perplexa_C_similis_112858035ITS_4Ra 
CCGAGGCCTTTCGGCCGAGGGCACGCCTGCCTGGGCGTCACGTGATCGTCGCTCCGTGTCCCCCCAGCCCGACCCACGGGTGGTGGAGCTGGATGCGTACACTGTCCCCCCGCGCACACGGGCGCGGTCGGCCGAAGAGCGTGCCGTCGCCGATGGTCGGACACGACGGGTGGTGGCGCCATGAGCAAGCCGAACGTCGTGCCTCGGCCTCGGAGACGAGCTCCGACGGAACCCCCACCCCACCGTAATCGCAGGCCTCGGATTGCGACCCCAGGTCAGGCGGGGCCACCCGCCGAGTTTAAGCATATCAATAGGCGGAGGA----------------------------------------------------------------------------------------------------------------------------------------------------------------------------------------------------------------------------------------------------------------
>C_perplexa_C_similis_112858396ITS4_Ra 
ATCCGAGGCCTGCGATTACGGTGGGGTGGGGGTTCCGTCGGAGCTCGTCTCCGAGGCCGAGGCACGACGTTCGGCTTGCTCATGGCGCCACCACCCGTCGTGTCCGACCATCGGCGACGGCACGCTCTTCGGCCGACCGCGCCCGTGTGCGCGGGGGGACAGTGTACGCATCCAGCTCCACCACCCGTGGGTCGGGCTGGGGGGACACGGAGCGACGATCACGTGACGCCCAGGCAGGCGTGCCCTCGGCCGAAAGGCCTCGGGCGCAACTTGCGTTCAAAGACTCAATGGTTCGCGGGATTCTGCAATTCACACAAAGGTATCGCATA---------------------------------------------------------------------------------------------------------------------------------------------------------------------------------------------------------------------------------------------------------
>C_placida_R_alpinia_112858118ITS4_Ra 
GTGTGAATTGCAGAATCTCGTGAACCATTGAGTCTTTGAACGCAAGTTGTGCCCGAGGCCTTGCGGTCGAGGGCACGCCTGCTTGGGCGTCATTGCATCGTCGCCGTTGCTCCTCTCTTTGTTGGTGTCAAGTGCGAAAATTGGCCTCGTGTGCCCTCGGGCACAGTCGGTTGAAGAGTGGGTAGTCGGCAGTCGTCGGGCGCGATGGGTGTTGGTCGCCCTGTGCGTGAATTGAACGTTGTCCCCGTCGCGTTGGGATGAGTCCTCAAGTGATTGCGGCGTCGCGTGAAAGTGCCGTGTTCGTCATAT-----------------------------------------------------------------------------------------------------------------------------------------------------------------------------------------------------------------------------------------------------------------------------
>C_placida_R_alpinia_112858142ITS2_Fa 
GCCCGAGGCCTTGCGGTCGAGGGCACGCCTGCTTGGGCGTCATTGCATCGTCGCCTTTGCTCCTCTCTTTGTTGGTGTCAAGTGCGAAAATTGGCCTCGTGTGCCCTCGGGCACAGTCGGTTGAAGAGTGGGTAGTCGGCAGTCGTCGGGCGCGATGGGTGTTGGTCGCCCTGTGCGTGAATTGAACGTTGTCCCCGTCGGGTTGGGATGAGTCCTCAAGTGATTGCGGCGTCGCGTGAAAGTGCCGTGTTCGTCATATTGTGGCCCCAAGTCAGGCGAGGCCCACCCGCCGAAGTTTAAGCATATCAAT----------------------------------------------------------------------------------------------------------------------------------------------------------------------------------------------------------------------------------------------------------------------------
>C_reventazonica_C_lutea_112856683_ITS2_Fa 
TCATGCGATTGTCGCTCCGTGCGCCCCTAGCCCCACGCACGGGTGGTGGAGCTGGATGCGTACATTGGANCCCCGTGCACATGGGTACGGTCGGCCGAAGAGCGTACTGTTTCCGAAGGTCGGACATAACGGGTGGTGGTGCCATGAGCAATCCGATTGTTGTGTCTTGCCCTAGGAGACGTTCCCTGATGCGACCCCCATCCCACCATAATTGCAGGTCTTGGATTGCGATCCCAGGTCAGGCAGGGCCACCCGCCGAGTTTAAGCATAT-------------------------------------------------------------------------------------------------------------------------------------------------------------------------------------------------------------------------------------------------------------------------------------------------------------------
>C_reventazonica_C_marantifolia_112858440ITS4_Ra 
TCCGAGGCAAACGATTATGCGGGGGTGGGGGGTCCTCCGGAGCTCATCTCCACGGCGGGGGCACGACGTCCGGCTTGCTCGTGGCCACCATCCGTCGTGTCCGACCACCAGCGACGGCCCCTCTCTTCGGCCGACCACGCCCGAGGGCGCAGGGGGCCAATGTCTGCGTCCGACGCCGCCACTCGTGCGTGGGGGCGAGGGGGCGCGGAGCGACGATGGCGTGACGCCCAGGCAGGCGTGCCCTCGGCGGGAAAGCCTCGGGCGCAACTTGCGTTCAAAGACTCAATGGTTCGCGGGATTCTGCAATTCACACCAGTAATCGCATTA-----------------------------------------------------------------------------------------------------------------------------------------------------------------------------------------------------------------------------------------------------------
>C_stevensi_C_venusta_112858443ITS2_Fa 
CCGAGTCTCCCCCTCCAACTCATGTCCTTGGCGCCTTCTGGCGACATTGGCATTGGGCAGTGAATGGGGAGGACATTGACCCCCCGTGCCTTTAAAGTGCGGTCGGTCTAAACACAGGCCCTGGGAGGCCGGCGTCACGATTCGTGGTGGTCGACACTCGTTGTCTCTCTTCATTCCTGAATCCGTGTCTGCTGTGCTTACCGTGAAGGACCATAAGGAACCCATCGGGCCATAAATATGGCACCCACTCTGCGACCCCAGGTCAAGCGGGACTACCCGCTGAATTTAAGCATATCA-----------------------------------------------------------------------------------------------------------------------------------------------------------------------------------------------------------------------------------------------------------------------------------------
>C_stevensi_C_venusta_112858444a 
AGCACAGCAGACACGGATTCAGGAATGAAGAGAGACAACGAGTGTCGACCACCACGAATCGTGACGCCAGCCTCCCAGGGCCTGTGTTTAGACCGACCGCACTTTAAAGGCACGGGGGGTCAATGTCCTCCCCATTCACTGCCCAATGCCAATGTCGCCAGAAGGCGCCAAGGACATGAGTTGGAGGGGGAGACTCGGTGCGTGACGCCCAGGTAGCGTGCCCTCGGCCCGAAGGCTTGGGGCGCAACTTGCGTTCAAAAACTCGATGGTTCACGGGATTCTGCAATTCACACCAAGTAT--------------------------------------------------------------------------------------------------------------------------------------------------------------------------------------------------------------------------------------------------------------------------------------
>C_trivittata_C_hammelii_G03_ITS2_Fa 
AGGCTTTCCCGCCGAGGGCACGCCTGCCTGGGCGTCACGCCATCGTCGCTTTGCGCTCGCTCACCCCCACGCACGAGTGGTGGTGTCGGACGTAGAAATTGGCTCCCCGTGCTCTCGGGCGCGGTCGGCCGAAGAGAGGGCCGTCGCTGGTGGTCGGACACGACGGATGGTGGTGCCATGAGCAAGCTGAACGTCGTGCTCCCGCCGTGGAGATGAGCTTTGGAGGACCCCCCACCCCACTATAATTATTTTGCCTTGGATTGCGACCTCAGGTCAGGCGGGGCCACCCGCTGAGTTTAAGCATATCA------------------------------------------------------------------------------------------------------------------------------------------------------------------------------------------------------------------------------------------------------------------------------
>C_trivittata_C_marantifoliaC05_ITS2_Fa 
GGCGGTGTCGGACGCAGACATTGGCCCCCTNCGCCCTCGGGTGTGGTCGGCCGAAGAAAGGGGTCGTCGCTGGTGGTCGGACACGACGGATGGTGGCTACGAGCAAGCCGGACGTCGTGCCCCCGCCGTGGAGATGAGCTCCGGAGAACCCCCCACCCCCGCATAATCGTTTGCCTCGGATTGCGACCTCAGGTCAGGNGGGGCTACCCGCTGAGTTTAA----------------------------------------------------------------------------------------------------------------------------------------------------------------------------------------------------------------------------------------------------------------------------------------------------------------------------------------------------------------------
>C_trivittata_C_warscewiczii__112858385ITS4_Ra 
CCGAGGCAACGATTATGCGGGGGTGGGGGGTCCTCCGGAGCTCATCTCCACGGCGGGGGCACGACGTCCGGCTTGCTCGTGGCCACCATCCGTCGTGTCCGACCACCAACGACGGCCCCTCTCTTCGGCCGACCACGCCCGAGGGCGCAGGGGGCCAATGTCTGCGTCCGACGCCGCCACTCGTGCGTGGGGGCGCGGAGCGACGATGGCGTGACGCCCAGGCAGG----------------------------------------------------------------------------------------------------------------------------------------------------------------------------------------------------------------------------------------------------------------------------------------------------------------------------------------------------------------
>C_trivittata_P_pruinosa_112858099ITS_4Ra 
GCCCGAGGCCTTCCGGTCGAGGGCACGCCTGCCTGGGCGTCACGCTATCGTCGCTCCTTGTGCCCCCAAGCTCGAAGCACGAGCGATGGAGCCGGATGCGGACACTGGCCCTCCGTGCGCTCCCGCGCGGTCGGCCGAAGAGGTTGCCGTCGCCGATGGTCGGACACGACGGATGGTGGCGCCGTTAGCAAGCCGAAAGTCGTGCCTCGGCCTCGGAGGCGATCTCCGAAAGGAACCCCCCATCGCTCTGTAATCGAAAGGGCTCGGATTGCGACCCCAGGTCAGGCGGGGCCACCCGCCGAGTTT--------------------------------------------------------------------------------------------------------------------------------------------------------------------------------------------------------------------------------------------------------------------------------
>C_belti_H_latispatha_112858456 
TCCCGTGAATCATCAAGTTTTTGAACGCAATTTGCGCCCGAGGCTTCGGTCGAGGGCACGTCWGTCTGGGCGTCGCATCCCAATCAAACGCGCTCCTTGCAATATGGTAGGGAGCAGCGGAGGTGGTCGTCCGTGCCCAATGCGGTGCGGTTGGCTGAAATGTGGCAGGCGATGTTTCGTGGCGTGCGTCGGCAAGCGGTGATCTTGTCCCCTTGGTTGGGCAGTCGGCGTTAGCCGATGCGGGCTCTCTGTGGCATCCCTGAAACTTGCTTTGCTCTCTCTTGTCCTCCCATTGGGTAGGGCGGATTTAGCTCCAACTTGCGACCTCAGCTCAGGCGAGAACACCCGCTGAGTTTAAGCATATCAATA-----------------------------------------------------------------------------------------------------------------------------------------------------------------------------------------------------------------
>C_belti_P_pruinosa_112858082 
TGAATTGCAGAATCCCGCGAACCATTGAGTCTTTGAACGCAAGTTGCGCCCGAGGCCTTCCGGTCGAGGGCACGCCTGCCTGGGCGTCACGCTATCGTCGCTCCTTGTGCCCCCAAGCTCGAAGCACGAGCGATGGAGCCGGATGCGGACACTGGCCCTCCGTGCGCTCCCGCGCGGTCGGCCGAAGAGGTTGCCGTCGCCGATGGTCGGACACGACGGATGGTGGCGCCGTTAGCAAGCCGAAAGTCGTGCCTCGGCCTCGGAGGCGATCTCCGAAAGGAACCCCCCATCGCTCTGTAATCGAAAGGGCTCGGATTGCGACCCCAGGTCAGGCGGGGCCACCCGCCGAGTTTAAGCATAT-------------------------------------------------------------------------------------------------------------------------------------------------------------------------------------------------------------------------
>C_dorsalis_C_bracteatus_112858121 
TGAATTGCAGAATCCCGTGAACCATCGAGTCTTTGAACGCAAGTTGCGCCCGAGGCCTTGCGGCTAAGGGCACGCCTGCCTGGGCGTCACTCTTTCGACGCTCCACACCCATCCCCATGGCATGGGCAATGGATGCGGAAGTTGGCCCCCCGTGTGCGAGGCACCCTTGCATGTGGTCGGCCAAAGACTTTGTCTATCGCGTGTCCCCAAGGACATGATGGGTGGTGGATGCCCTTGAGCATGCTCAAAACATTATGCCTTGACACGTGTGCGGCCACGCACTAACCCCATCTTCGGACCGCGACCCCAGGTCAGGCGGGACCACCCGCTGAGTTTAAGCATATCAATAAGGCGGAGGAA--------------------------------------------------------------------------------------------------------------------------------------------------------------------------------------------------------------------------
>C_fenestrata_P_pruinosa_1128581 
GTGTGAATTGCAGAATCCCGCGAACCATTGAGTCTTTGAACGCAAGTTGCGCCCGAGGCCTTCCGGTCGAGGGCACGCCTGCCTGGGCGTCACGCTATCGTCGCTCCTTGNGCCCCCAAGCTCGAAGCACGAGCGATGGAGCCGGATGCGGACACTGGCCCTCCGTGCGCTCCCGCGCGGTCGGCCGAAGAGGTTGCCGTCGCCGATGGTCGGACACGACGGATGGTGGCGCCATTAGCAAGCCGAAAGTCGTGCCTCGGCCTCGGAGGCGATCTCCGAAAGGAACCCCCCATCGCTCTGTAATCGAAAGGGCTCGGATTGCGACCCCAGGTCAGGCGGGGCCACCCGCCGAGTTTAAGCATA-----------------------------------------------------------------------------------------------------------------------------------------------------------------------------------------------------------------------
>C_placida_R_alpinia_112858455 
CGATATCTGGTGTGAATTGCAGAATCTCGTGAACCATTGAGTCTTTGAACGCAAGTTGTGCCCGAGGCCTTGCGGTCGAGGGCACGCCTGCTTGGGCGTCATTGCATCGTCGCCTTTGCTCCTCTCTTTGTTGGTGTCAAGTGCGAAAATTGGCCTCGTGTGCCCTCGGGCACAGTCGGTTGAAGAGTGGGTAGTCGGCAGTCGTCGGGCGCGATGGGTGTTGGTCGCCCTGTGCGTGAATTGAACGTTGTCCCCGTCGTGTTGGGATGAGTCCTCAAGTGATTGCGGCGTCGCGTGAAAGTGCCGTGTTCGTCATATTGTGGCCCCAAGTCAGGCGAGGCCCACCCGCCGAGTTTAAGCATATCAATAAGGCGGAGGAA------------------------------------------------------------------------------------------------------------------------------------------------------------------------------------------------------
>C_placida_R_alpinia_112858457 
GAATTGCAGAATCTCGTGAACCATTGAGTCTTTGAACGCAAGTTGTGCCCGAGGCCTTGCGGTCGAGGGCACGCCTGCTTGGGCGTCATTGCATCGTCGCCGTTGCTCCTCTCTTTGTTGGTGTCAAGTGCGAAAATTGGCCTCGTGTGCCCTCGGGCACAGTCGGTTGAAGAGTGGGTAGTCGGCAGTCGTCGGGCGCGATGGGTGTTGGTCGCCCTGTGCGTGAATTGAACGTTGTCCCCGTCGCGTTGGGATGAGTCCTCAAGTGATTGCGGCGTCGCGTGAAAGTGCCGTGTTCGTCATATTGTGGCCCCAAGTCAGGCGAGGCCCACCCGCCGAGTTTAAGCATATC----------------------------------------------------------------------------------------------------------------------------------------------------------------------------------------------------------------------------------
>C_trivittata_C_gymnocarpa_11285 
GGTGTGAATTGCAGAATCCCGTGAACCATCGAGTCTTTGAACGCAAGTTGCGCMCGAGGCCTCCTGGTCGAGGGCACGCCTGCCTGGGTGTCACGCATCGTCGCCCCCACTCCCCTCGGCTCACGAGGGCGGGGGCGGATACTGGTCTCCCGCGCGCTCCCGCCCGTGGTTGGCCTAAAATCGAGTCCTCGGCGACGGTCGCCACGACAAGCGGTGGTTGAGAGACCCTCGGACACGGTCGTGCGCGTGCTTGTCGCCCCCGGGACCTCCCGGACCCCCGAGCATTGGCTTTCAAGGATGCTCTCGTTGCGACCCCAGGTCAGGCGGGACTACCCGCTGAGTTTAAGCATATCAATAAGGCGGAGGAA------------------------------------------------------------------------------------------------------------------------------------------------------------------------------------------------------------------
>Cephaloleia_sallei_C_laevis_112858426 
TGAATTGCAGAATCCCGTGAACCATCGAGTCTTTGAACGCAAGTTGCGCCCGAGGCCTTGCGGCCAAGGGCACGCCTGCCTGGGCGTCACTCTATCGACGCTCTACACCCATCCCCATGTCATGGGCAATGGATGCGGAAGTTGGCCCCCCGTGTGCGAGGCACCCTTGCATGTGGTCGGCCAAAGACTTTGGCTATCGCGTGTCCCCAAGGACATGATGGGTGGTGGATGCCCTTGAGCATGCTTAAACATTATGCCTTGACACGTGTGCGGCCACGCACTAACCCCATCTTCGGACCGCGACCCCAGGTCAGGCGGGACCACCCGCTGAGTTTAAGCATATCAATAAAACGGAGAAAATAAGTAATCTTTCACGGGCTGGTTTTTATCCTTTTTTTTTTTTCTTTATTTTTTTATAATGTTGCTTAACGAATAAGAGCCTATTCGCCCCCCCTTTTAGCCGATGAGATTCGTATCTGTTTTTTGGGTTGTAAATTCCCCCCCCCACTAATGAATTGCCCCTA------------------------------------------------------
>Ch_bicolor_H_irrasa_112857985 
TACTTCCCATTTTAAGACAAGTTCTACAGACCAATGAAAGGCGCCCTGATAGGATCTCCACTTTCACCAGCACTCGCCAAAATCTTCATGAAAGACTTCGAATCGAAAGCCATAAACACATCAGAACACAACTCTTCTTGCTGGATCAGATATGTAGATAACATCTTTGTCACATGGCCACATGGTTCGGAAACTATTACTGTCTTCTTCAACCACCTCAATAACATCCATCCCAATATAAAATTTACCATGGAAACCGAAGTTAACAGCTCGCTTCCCTTCCTCGATGTCCTAGTCATGAAAACCGACAAGGCATTTACCCACATAATATACAGGAGAGCCACACACACCAATAGATACCTACAAGCCAATTCACACCAAGTATCGCAT--------------------------------------------------------------------------------------------------------------------------------------------------------------------------------------------
>Ch_perplexa_H_latispatha_112858168 
TATGCGATAACCATGTGTGAATTGCAGAATCCCGTGAACCATCGAGTCTTTGAACGCAAGTTGCGCCCGAGGCCTCCTGGTAGAGGGCACGCCTGCCTGGGTGTCACGCATCGTCGCCCCCACTCCCCTCGGCTCACGAGGGCGGGGGCGGATACTGGTCTCCCGCGCGCTCCCGCCCGTGGTTGGCCTAAAATCGAGTCCTCGGCGACGGTCGCCACGACAAGCGGTGGTTGAGAGACCCTCGGACACGGTTGTGCGCGTGCTTGTCGCCCCCGGGACCTCCCGGACCCCCGAGCATTGGCTTTCAAGGATGCTCTCGTTGCGACCCCAGGTCAGGCGGGACTACCCGCTGAGTTTAAGCATATCAATAGGCGGAGGATCCCACTTAAGATCGCCTATTCCCACCAACGCTTGCATAATCAGACCCAGTATCGCCTAATCGGAGCAGAGGTCGGTTTTTCCCACCTTTGTTTTGCAAAATCGCCCCCGGTGTCTTCTATTGGGAGGCCTCGCCCCCCTAATTGCATTCAGAGACTCGATTTTTCACGGAATTCTGCATATTACACCGAGTTTCGATA
>C_belti_C_cleistantha_112858004 
TCCTCGTAAGTTTCTTCTCCTCCGCTTATTTATATGCTTAAACTCAGCGGGTAGCCCCGCCTGACCTGAGGTCGCAATCCGAGGCAAACGATTATGCGGGGGGTCCTCCGGAGCTCATCTCCACGGCGGGGGCACGACGTCCGGCTTGCTCGTGGCCACCATCCGTCGTGTCCGACCACCAGCGACAGCCCCTCTCTTCGGCCGACCACGCCCGAGGGCGCAGGGGGCCAATGTCTGCGTCCGACACCGCCACTCGTGCGTGGGGGCGCGGAGCGACGATGGCGTGACGCCCAGGCAGGCGTGCCCTCGGCGGGAAAGCCTCGGGCGCAACTTGCGTTCAAAGACTCAATGGTTCGCGGGATTCTGCAATTCACACC---------------------------------------------------------------------------------------------------------------------------------------------------------------------------------------------------------
>C_belti_P_pruinosa_112858010 
TCGCCGTTACTATGGGAATCCTTGTAAGTTTCTTCTCCTCCGCTTATTTATATGCTTAAACTCGGCGGGTGGCCCCGCCTGACCTGGGGTCGCAATCCGAGCCCTTTCGATTACAGAGCGATGGGGGGTTCCTTTCGGAGATCGCCTCCGAGGCCGAGGCACGACTTTCGGCTTGCTAACGGCGCCACCATCCGTCGTGTCCGACCATCGGCGACGGCAACCTCTTCGGCCGACCGCGCGGGAGCGCACGGAGGGCCAGTGTCCGCATCCGGCTCCATCGCTCGTGCTTCGAGCTTGGGGGCACAAGGAGCGACGATAGCGTGACGCCCAGGCAGGCGTGCCCTCGACCGGAAGGCCTCGGGCGCAACTTGCGTTCAAAGACTCAATGGTTCGCGGGATTCTGCAATTCACACCAG------------------------------------------------------------------------------------------------------------------------------------------------------------------
>C_belti_P_pruinosa_112858058 
ATCCCGGTTCGCTCGCCGTTACTATGGGAATCCTTGTAAGTTTCTTCTCCTCCGCTTATTTATATGCTTAAACTCGGCGGGTGGCCCCGCCTGACCTGGGGTCGCAATCCGAGCCCTTTCGATTACAGAGCGATGGGGGGTTCCTTTCGGAGATCGCCTCCGAGGCCGAGGCACGACTTTCGGCTTGCTAACGGCGCCACCATCCGTCGTGTCCGACCATCGGCGACGGCAACCTCTTCGGCCGACCGCGCGGGAGCGCACGGAGGGCCAGTGTCCGCATCCGGCTCCATCGCTCGTGCTTCGAGCTTGGGGGCACAAGGAGCGACGATAGCGTGACGCCCAGGCAGGCGTGCCCTCGACCGGAAGGCCTCGGGCGCAACTTGCGTTCAAAGACTCAATGGTTCGCGGGATTCTGCAATTCACACCAGGTATCGCATGGGGGGGGGGGG---------------------------------------------------------------------------------------------------------------------------------
>C_belti_H_latispatha_112858459 
TCCGCCCTATTGATATGCTTAAACTCAGCGGGTAGCCCCGCCTGACCTGAGGTCGCAATCCGAGGCAAACGATTATGCGGGGGTGGGGGGTTCTCCGGAGCTCATCTCCACGGCGGGGGCACGACGTCCGRCTTGCTCGTRGCCACCATCCGTCGTGTCCGACCACCAGCGACGRCCCCTYTCTTCGRCCGACCACRCCCGAGGGCGTAGGGGGCCAATGTCTGCGTCCGACACCGCCACTCRTGCRTGGG---------------------------------------------------------------------------------------------------------------------------------------------------------------------------------------------------------------------------------------------------------------------------------------------------------------------------------------
>C_belti_C_cleistantha_112858004 
TTATTGATATGCTTAAACTCAGCGGGTAGCCCCGCCTGACCTGAGGTCGCAATCCGAGGCAAACGATTATGCGGGGGGTCCTCCGGAGCTCATCTCCACGGCGGGGGCACGACGTCCGGCTTGCTCGTGGCCACCATCCGTCGTGTCCGACCACCAGCGACGGCCCCTCTCTTCGGCCGACCACGCCCGAGGGCGCAGGGGGCCAATGTCTGCGTCCGACACCGCCACTCGTGCGTGGGGGCGCGGAGCGACGATGGCGTGACGCCCAGGCAGGCGTGCCCTCGGCGGGAAAGCCTCGGGCGCAACTTGCGTTCAAAGACTCAATGGTTCGCGGGATTCTGCAATTCACACCAA--------------------------------------------------------------------------------------------------------------------------------------------------------------------------------------------------------------------------------
>C_belti_C_marantifolia_112856687 
TGTGAATTGCAGAATCCCGCGAACCATTGAGTCTTTGAACGCAAGTTGCGCCCGAGGCTTTCCCGCCGAGGGCACGCCTGCCTGGGCGTCACGCCATCGTCGCTCCGCGCCCCCTCGCCCCCAYGCAYGAGTGGCGGYGTCGGACGCAGACATTGGCCCCCTGCGCCCTCGGGYGTGGTCGGCCGAAGAGAGGGGCCGTCGCTGGTGGTCGGACACGACGGATGGTGGCCACGAGCAAGCCGGACGTCGTGCCCCCTGCCGTGRAGATGAGCTCCGGGAGRACCCCCCACCCCCGCATAATCGT----------------------------------------------------------------------------------------------------------------------------------------------------------------------------------------------------------------------------------------------------------------------------------
>C_belti_C_marantifolia_112858053 
ATATGCTTAAACTCAGCGGGTAGCCCCGCCTGACCTGAGGTCGCAATCCGAGGCAAAAGATTATGCGGGGGTGGGGGGTCCTCCGGAGCTYATCTCCACGGCGGGGGCACGACGTCCGGCTTGCTCGTGGCCACCATCCGTCGTGTCCGACCACCAGCGACGGCCCCTCTCTTCGGCCGACCACGCCCGAGGGCGCAGGGGGCCAATGTCTGCGTCCGACRCCGCCACTCRTGCGTGGGGGCGAGGGGGCGCGGAGCGACGATGGCGTGACGCCCAGGCAGGCGTG----------------------------------------------------------------------------------------------------------------------------------------------------------------------------------------------------------------------------------------------------------------------------------------------------
>C_belti_H_pogonantha_112858105 
TGATATGCTTAAGTTCAGCGGGTAGTCCTACCTGATTTCAGGCCAGAGTCAAAGTAATTGTCCTTGCGGACGATTAGAAGCACGCTTCAACACCATGGACCCAGTGAAACTTATTACACCAGACATGAATGTCAAACTTGCTAACTCTTTTAAGGCGAGCGATCAGAGATCGCAGACGCCCAAATCCAATCCATTAGGAAACCCTAGTGGTTGAGATTTCATGACACTGAAACAGGCATGCTCTCCGGAATACCAGAGAGCGCAAGCTGCGTTCAAAGATTCGATGATTCACTGAATTCTGCAATTCACACCA-------------------------------------------------------------------------------------------------------------------------------------------------------------------------------------------------------------------------------------------------------------------------
>C_belti_H_wagneriana_112858414 
ACTGGTGTGAATTGCAGAATTCCGTGAACCATCGAGTTTTTGAACGCAAGTTGCGCCCGAAGCCATTTGGTCGAGGGCACGTCTGCCTGGGCGTCACGCACCGTTGCCCACCCTTCCCAAAGCCGCTCCCAGCATGCTGGACAAAGGGCTCTGGTTTGGAAGGGCAGATATTGGCCTCCCATTGGCTTTGTCCTGTGGTTGGCCTAAAATCAAATCCTTGCTAGCGTTTGTCGTGGCATTCGGTGGTCTTCGATCGAATCGGTACCCCGTCACGAGCGCTTGTCAAACAGGATACGCAACCCCAACGCATGTCCAATAACTTGGACGATGCTCTCAACGCGACCCCGGTCAGGCGGGGCTACCCGCTGAGTTTAAGCATATCA---------------------------------------------------------------------------------------------------------------------------------------------------------------------------------------------------
>C_congener_H_imbricata_112858087 
GAATTGCAGAATCCCGTGAACCATCGAGTCTTTGAACGCAAGTTGCGCCCGAGGCCTCCTGGTCGAGGGCACGCCTGCCTGGGTGTCACGCATCGTCGCCCCCACTCCCCTCGGCTCACGAGGGCGGGGGCGGATACTGGTCTCCCGCGCGCTCCCGCCCGTGGTTGGCCTAAAATCGAGTCCTCGGCGACGGTCGCCACGACAAGCGGTGGTTGAGAGACCCTCGGACACGGTCGTGCGCGTGCTTGTCGCCCCCGGGACCTCCCGGACCCCCGAGCATTGGCTTTCAAGGATGCTCTCGTTGCGACCCCAGGTCAGGCGGGACTACCCGCTGAGTTTAAGCATATCAATA----------------------------------------------------------------------------------------------------------------------------------------------------------------------------------------------------------------------------------
>C_congener_H_pogonantha_112858011 
TCCTCCGCTTATTGATATGCACCGAGTCTGTGGGAAATACTATTAACCGCACTATGAATACTTTCGGCTGAAACCCTATACTAGTACCCTTATTTTATATTTAAGCTCTTCAATGCGGTTTGGCCTATTTTTATGCAATCTCTCCTTTAAATGAATGAAGAAATCCAATGATGTAATGTCCAGAGAACTTGGTGGCCATTTAATTGGACATAGTCGACCTGTCCACCCAAAACTTTCGTCCAAATACTTTCGAACATTCACACCAAGTATCG------------------------------------------------------------------------------------------------------------------------------------------------------------------------------------------------------------------------------------------------------------------------------------------------------------------
>C_congener_H_pogonantha_112858107 
TCGAATCTTTGACGCACATTGCGCCCTTTGGTATTCCAAAGGCATGCCTGTTCGAGCGTCATTTGTACCCTCAAGCTTTGCTTGGTGTTGGGCGTCTTTGTCTCTCACGAGACTCGCCTTAAAATGATTGGCAGCCGACCTACTGGTTTCGGAGCGCAGCACAATTCTTGCACTTTGAATCAGCCTTGGTTGAGCATCCATCAAGACCACATTTTTTTCAACTTTTGACCTCGGATCAGGTAGGGATACCCGCTGAACTTAAGCATATCAATAAGGCGGAGGA-------------------------------------------------------------------------------------------------------------------------------------------------------------------------------------------------------------------------------------------------------------------------------------------------------
>C_congener_I_inflatus_112858132 
TTGCGATACCTTGGTGTGAATTGCAGAATCCCGCGAACCATTGAGTTTTTGAACGCAAGTTGCGCCCGAGGCCTTCCGGTCATGGGCACGCCTGCCTGGGCGTCACGCTATTGTCGCTCCCTACGCCCCCAAGCTCAAMGCWTGAGCGATGGAGCCGGATGCGGACACTGGCCCTTTGTGCGCTCGCGTGCGGTCGGCCGAAGAGGGTKCTGTCGCCGATGGTCGGACACGACGGATGGTGGTGCCATGAGCAAAAGCCGAAAGTCGTGCCTCGGACCCAGAGGTGATCTCGAAGGAAACCCCCACCCGTCTATAATCATAGGGCTTGGACTGCGACCCCAGGTCAGGCGGGGCCACCCGCCGAGTTTAAGCATATCAATAAGGCGGAGGAA------------------------------------------------------------------------------------------------------------------------------------------------------------------------------------------
>C_dilaticollis_C_crotalifera_112857987 
TAAGTTTCTTCTCCTCCGCTTATTTATATGCTTAAACTCGGCGGGTGGCCCCGCCTGACCTGGGGTCGCAATCCGAGGCCTGCGATWACGGTGGGGTGGGGGTTCCGTCGGAGCTCGTCTCCGAGGCCGAGGCACGACGTTCGGCTTGCTCATGRCGCCACCACCCGTCGTGTCCGACCATCGGCGACGGCACGCTCTTCGGCCGACCGCGCCCGTGTGCGCGGGGGGACAGTGTACGCATCCAGCTCCACCACCCGTGGGTCGGGCTKGGGGGACACRGAGCGACGATCACGTGACGCCCAGGCAGGCGTGCCCTCGGCCGAAAGGCCTCGGGCGCAACTTGCGTTCAAAGACTCAATGGTTCGCGGGATTCTGCAATTCACACCA-----------------------------------------------------------------------------------------------------------------------------------------------------------------------------------------------
>C_dilaticollis_C_lutea_112858034 
CTTATTTATATGCTTAAACTCNNNGGGTGGCCCTGCCTGACCTGGGATCGCAATCCAAGACCTGCAATTATGGTGGGATGGGGGTCGCATCAGGGAACGTCTCCTAGGCCAAGACACAACAATCGGATTGCTCATGGCACCACCACCCGTTATGTCCGACCTTCGGAAACAGCACGCTCTTCGGCCGACCGTACCCATGTGCACGGGGGTCCAATGTACGCATCCAGCTCCACCACCCGTGCGTGGGGCTAGGGGCGCACGGAGCGACAATCGCATGACGCCCAGGCAGGCGTGCCCTCGGCCAAAAGGCCTTGGGCGCAACTTGCGTTCAAAGACTCAATGGTTCGCGKGATTCTGCAATTCACACCAAGTATCGCATTTTTGTTGGGGGGGGGGAAAAAAAAAAAA--------------------------------------------------------------------------------------------------------------------------------------------------------------------------
>C_dilaticollis_C_crotalifera_112856733 
TGTGAATTGCAGAATCCCGCGAACCATTGAGTCTTTGAACGCAAGTTGCGCCCGAGGCCTTTCGGCCGAGGGCACGCCTGCCTGGGCGTCACGTGATCGTCGCTCTGTGTCCCCCAAGCCCGACCCACGGGTGGTGGAGCTGGATGCGTACACTGTCCCCCCGCGCACACGGGCGCGGTCGGCCGAAGAGCGTGCCGTCGCCGATGGTCGGACACGACGGGTGGTGGCGCCATGAGCAAGCCGAACGTCGTGCCTCGGCCTCGGAGACGAGCTCCGACGGAACCCCCACCCCACCGTAATCGCAGGCCTCGGATTGCGACCCCGGGTCAGGCGGGGCCACCCGCCGAGTTTAAGCATATCAAT-----------------------------------------------------------------------------------------------------------------------------------------------------------------------------------------------------------------------
>C_dilaticollis_C_crotalifera_112858131 
TGAATTGCAGGATCCCGCGAACCACCGAGTCTTTGAACGCAAGTTGCGCCCGGAGCCTTCTGGCCGAGGGCACGTCTGCCTGGGCGTCACGCATCGCTGCCCCCACATACAACACCCACTTAGGTCTGTTGCATTGGCGGGGGCACATGTTGGCCTCCCGTGCGCACTGTCGCACGGATGGCTTAAAATTGAGTCCTCGGCATCTGTTGTCGTGACACTACGGTGGTTGATTCAACCTCGGTACCGTGTCTCGATCTCAGCTTGCGTGCCTCCTCTTTGTGAGTGAGGGAGGAATCTTATGTTGACCCTTTGAACATTGTCCCCAAAGATGATGCTCTCGACGCGACCCCAGGTCAGGCGGGACTACCCGCTGAGTTTAAGCATATC-----------------------------------------------------------------------------------------------------------------------------------------------------------------------------------------------
>C_dilaticollis_C_crotalifera_112858425 
TGAATTGCAGAATCCCGTGAACCATCGAGTCTTTGAACGCAAGTTGCGCCCCAAGCCTTCTGGCCGAGGGCACGTCTGCCTGGGTGTCACAAATCGTCGTCCCCCAATCCTCTCGAGGATATCGGACGGAAGCTGGTCTCCCGTGTGTTACCGCACGCGGTTGGCCAAAATCCGAGCTAAGGATGCCAGGAGCGTCTTGACATGCGGTGGTGAATTCAATTCTCGTCAAATCGTCAGTCGTTTCGGTCCGAAAGCTCTTGATGACCCAAAGTCCTCAACGCGACCCCAGGTCAGGCGGGATCACCCGCTGAGTTTAAGCATATC--------------------------------------------------------------------------------------------------------------------------------------------------------------------------------------------------------------------------------------------------------------
>C_dilaticollis_C_lutea_112858150 
TATGCTTAAACTCGGCGGGTGGCCCTGCCTGACCTGGGATCGCAATCCAAGACCTGCAATTATGGTGGGATGGGGGTCGCATCAGGGAACGTCTCCTAGGCCAAAACACAACAATCGGATTGCTCATGGCACCACCACCCGTTATGTCCGACCTTCGGAAACAGCACGCTCTTCGGCCGACCGTACCCATGTGCACGGGGGTCCAATGTACGCATCCAGCTCCACCACCCGTGCGTGGGGCTAGGGGCGCACGGAGCGACAATCGCATGACGCCCAGGCAGGCGTGCCCTCGGCCAAAAGGCCTTGGGCGCAACTTGCGTTCAAAGACTCAATGGTTCGCGGGATTCTGCAATTCA------------------------------------------------------------------------------------------------------------------------------------------------------------------------------------------------------------------------------
>C_dilaticollis_C_marantifolia_112856709 
ATACTTGGTGTGAATTGCAGAATCCCGCGAACCATTGAGTCTTTGAACGCAAGTTGCGCCCGAGGCTTTTCCCGCCGAGGGCACGCCTGCCTGGGTGTCACGCCATCGTCGCTCCGCGCCCCCTCGCCCCCACGCACGAGTGGTGGCGTCGGACGCAAACATTGGCCCCCTGCGCCCTCGGGCGTGGTCAGCCGAAGAGAGGGGCCGTCGTTGGTGGTCGGACACGACGGATGGTGGTCACGAGCAAGCCGGACGTCGTGCCCCCGCCGTGGAGATGAGCTCCGGAGGACCCCCCACCCCCGCATAATCGTTTGCCTCGGATTGCGACCTCAGGTCAGGCGGGGCTACCCGCTGAGTTTAAGCATATCAATA--------------------------------------------------------------------------------------------------------------------------------------------------------------------------------------------------------------
>C_dilaticollis_R_cernua_112858393 
TGAACCATTGAGTCTTTGAACGCAAGTTGTGCCCGAGGCCTTGCGGTCGAGGGCACGCCTGCTTGGGCGTCATTGCATCGTCGCCTTTGCTCCTCTCTTTGTTGGTGTCAAGTGCGAAAATTGGCCTCGTGTGCCCTCGGGCACAGTCGGTTGAAGAGTGGGTAGTCGGCAGTCGTCGGGCGCGATGGGTGTTGGTCGCCCTGTGCGTGAATTGAACGTTGTCCCCGTCGTGTTGGGATGAGTCCTCAAGTGATTGCGGCGTCGCGTGAAAGTGCCGTGTTCGTCATATTGTGGCCCCAAGTCAGGCGAGGCCCACCCGCCGAAGTTTAAGCATATC-------------------------------------------------------------------------------------------------------------------------------------------------------------------------------------------------------------------------------------------------
>C_distincta_H_mariae_112858441 
AAAATGCATATCAATAAGCGGAGGAAGGGGGTTTTCCCAGTCACGATATGCGATACTTGGTGTGAATTGCAGAATCCCGTGAACCATCGAGTCTTTGAACGCAAGTTGCGCCCGAAGCCACTAGGCCGAGGGCACGTCTGCCTGGGTGTCACGCATTGTCTTGCCCACAACCACCCAATCCTTGAGGAGTTGTGTTGGTTTGGGGGCGGAAACTGGCCTCCCGTGCCTTGTCGCGCGGTTGGCGGAAAATCGAGTCTCCGACGACGGATGTCGTGACATCGGTGGTTGTAAAAGGCCCTCTTGTCTTGTCACGCGAATCCTAGTCATCTTAGCGAGCTCCAGGACCCTTAGGCGCACACACTCTGTGCGCTTTGATTGTGACCCCAGGTCAGGCGGGACTACCCGCTGAGTTTAAGCATATCAATAAGCGGAGGAA----------------------------------------------------------------------------------------------------------------------------------------------
>C_dorsalis_C_bracteatus 
AGGCCTTGCGGCTAANGGCACGCCTGCCTGGGCGTCACTCTTTCGACGCTCCACACCCATCCCCATGGCATGGGCAATGGATGCGGAAGTTGGCCCCCCGTGTGCGAGGCACCCTTGCATGTGGTCGGCCAAAGACTTTGTCTATCGCGTGTCCCCNAGGACATGATGGGTGGTGGATGCCCTTGAGCATGCTCAAAACATTATGCCTTGACACGTGTGCGGCCACGCACTAACCCCATCTTCGGACCGCGACCCCAGGTCAGGCGGGACCACCCGCTGAGTTTAAGCATAT----------------------------------------------------------------------------------------------------------------------------------------------------------------------------------------------------------------------------------------------------------------------------------------------
>C_dorsalis_C_bracteatus_112858386 
TGAATTGCAGAATCCCGTGAACCATCGAGTCTTTGAACGCAAGTTGCGCCCGAGGCCTTGCGGCTAAGGGCACGCCTGCCTGGGCGTCACTCTTTCGACGCTCCACACCCATCCCCATGGCATGGGCAATGGATGCGGAAGTTGGCCCCCCGTGTGCGAGGCACCCTTGCATGTGGTCGGCCAAAGACTTTGTCTATCGCGTGTCCCCAAGGACATGATGGGTGGTGGATGCCCTTGAGCATGCTCAAAACATTATGCCTTGACACGTGTGCGGCCACGCACTAACCCCATCTTCGGACCGCGACCCCGGGTCAGGCGGGACCACCCGCTGAGTTTAAGCATAT------------------------------------------------------------------------------------------------------------------------------------------------------------------------------------------------------------------------------------------
>C_dorsalis_C_malortieanus_112858123 
GCGTCACTCTATCGACGCTCCACACCCATCCCCATGGCATGGGCAATGGATGCGGAAGTTGGCCCCCCCGTGTGCGAGGCACCCTTGCATGTGGTCGGCCAAAGACTTTGGCTATCGCGTGTCCCCAAGGACATGATGGGTGGTGGATGCCTTTGAGCATGCTTAAACATTATGCCTAGACACGTGTGCGGCCACGCACTAACCCCATCTTCGGACCGCGACCCCAGGTCAGGCGGGACCACCCGCTGAGTTTAAGCATATCAATAAGCGGAGGAATTAAAAATCTCTTTTTCATACAGAACACGTTCGGATGATTTTATTGAATTGCTGTCACCACAAGAATTGGATGCATATC-------------------------------------------------------------------------------------------------------------------------------------------------------------------------------------------------------------------------------
>C_erichsonii_C_crotalifera_112856666 
GTTGAGAGCATCGTCCAAGTTATTGGACATGCGTTGGGGTTGCGTATCCTGTTTGACAAGCGCTCGTGACGGGGTACCGATTCGATCGAAGACCACCGAATGCAACGACAAACGCTAGCAAGGATTTGATTTTAGGCCAACCACAGGACAAAGCCAATGGGAGGCCAATATCTGCCCTTCCAAACCAGAGCCCTTTGTCCAGCATGCTGGGAGCGGCTTTGGGAAGGGTGGGCAACGGTGCGTGACGCCCAGGCAGACGTGCCCTCGACCAAATGGCTTCGGGCGCA---------------------------------------------------------------------------------------------------------------------------------------------------------------------------------------------------------------------------------------------------------------------------------------------------
>C_erichsonii_C_gymnocarpa_112856731 
TGGTGTGAATGCTCACCATGTTCTAGTTTCGAAGTGACGAATGTGTGTTGTGTTTCAGTGTTTTCATTGGACGCAATTTAACTTGACATGCCAGTTATCGTGCAAGTAAGTTGGTTTGCTGCATACGGCGTCAACATATTAAAATGTGTAAGCAGTTTTAGTATGTCGACTGTCGCATCCGACTATGTTGTAATATAATCTGAAGTGTATGTTGGGTTTGTGCTCGCTATATGCTTTTATGTGTCTTGTTTATCGCAACCTGAACTCAGTCGTGATTACCCGCTGAACTTAAGCATAT----------------------------------------------------------------------------------------------------------------------------------------------------------------------------------------------------------------------------------------------------------------------------------------
>C_erichsonii_C_lutea_112858129 
ATATGCTTAAGTTCAGCGGGTATCCCTACCTGATCCGAGGTCAACCTGGTTTAAAAAGTTTGGTTGAGGCTAGCCGCCGGCCGGACCTACACGAGTGGGTGACAGAGCCCCATACACTCGAGGACCGGACACGGTGCCGCCGCTGCCTTTCGGGCCCGTCCCGGCTGGAGAACCGGGACGGGGGCCCAACACACAAGCCGTGCTTGAGGGCAGCAATGACGCTCGGACAGGCATGCCCCCCGGAATACCAGAGGGCGCAATGTGCGTTCAAAGACTCGATGATTCACTGAATTCTGCAATTCACACCAAGGTATC-----------------------------------------------------------------------------------------------------------------------------------------------------------------------------------------------------------------------------------------------------------------------
>C_ericksonii_C_inocephala_112858390 
TGTGAATGCTCACCATGTTCTAGTTTCGAAGTGACGAATGTGTGTTGTGTTTCAGTGTTTTCATTGGACGCAATTTAACTTGACATGCCAGTTATCGTGCAAGTAAGTTGGTTTGCTGCATACGGCGTCAACATATTAAAATGTGTAAGCAGTTTTAGTATGTCGACTGTCGCATCCGACTATGTTGTAATATAATCTGAAGTGTATGTTGGGTTTGTGCTCGCTATATGCTTTTATGTGTCTTGTTTATCGCAACCTGAACTCAGTCGTGATTACCCGCTGAACTTAAGCATATCAATAAGCGGAG-------------------------------------------------------------------------------------------------------------------------------------------------------------------------------------------------------------------------------------------------------------------------------
>C_ericksonii_C_lutea_112856688 
TGAATTGCAGAATCCCGCGAACCATTGAGTCTTTGAACGCAAGTTGCGCCCAAGGCCTTTTGGCCGAGGGCACGCCTGCCTGGGCGTCATGCGATTGTCGCTCCGTGCGCCCCTAGCCCCACGCACGGGTGGTGGAGCTGGATGCGTACATTGGACCCCCGTGCACATGGGTACGGTCGGCCGAAGAGCGTGCTGTTTCCGAAGGTCGGACATAACGGGTGGTGGTGCCATGAGCAATCCGATTGTTGTGTCTTGGCCTAGGAGACGTTCCCTGATGCGACCCCCATCCCACCATAATTGCAGGTCTTGGATTGCGATCCCAGGTCAGGCAGGGCCACCCGCCGAGTTTAA-----------------------------------------------------------------------------------------------------------------------------------------------------------------------------------------------------------------------------------
>C_ericksonii_C_marantifolia_112858408 
AATCCCGCGAACCATTGAGTCTTTGAACGCAAGTTGCACCCAAGGTTTTCCCGCCGAGGGCACGCCTGCCTGGGCGTCATGCCATCGTCGCTCCACGCCCCCTYGCCCCCAYGCAYGAGTGGCGGTGTCGGACGCAGACATTGGCCCCCTACGCCCTCGGGYGTGGTCGGCCGAAGARAGGGGCCGTCGCTGGTGGTCGGACACGACGGATGGTGGCCACGAGCAAGCCGGACGTCGTGCCCCCGCCGTGGAGATGAGCTCCGGAGAACCCCCCACCCCCGCATAATCGTTTGCCTCGGATTGCGACCTCAGGTCAGGCGGGGCTACCTGCTGAGTTTAAGCATATCAATAAGGCCGGGAGAAA----------------------------------------------------------------------------------------------------------------------------------------------------------------------------------------------------------------------
>C_fenestrata_P_pruinosa_112857986 
TCGCCGTTACTAWGGGAATCCTTGTAAGTTTCTTCTCCTCCGCTTATTTATATGCTTAAACTCGGCGGGTGGCCCCGCCTGACCTGGGGTCGCAATCCGAGCCCTTTCGATTACAGAGCGATGGGGGGTTCCTTTCGGAGATCGCCTCCGAGGCCGAGGCACGACTTTCGGCTTGCTAACGGCGCCACCATCCGTCGTGTCCGACCATCGGCGACGGCAACCTCTTCGGCCGACCGCGCGGGAGCGCACGGAGGGCCAGTGTCCGCATCCGGCTCCATCGCTCGTGCTTCGAGCTTGGGGGCACAAGGAGCGACGATAGCGTGACGCCCAGGCAGGCGTGCCCTCGACCGGAAGGCCTCGGGCGCAACTTGCGTTCAAAGACTCAATGGTTCGCGGGATTCTGCAATTCACACCAAGTATTTTTGGGGGGGGGGGGAAAAAAAAACCCTCCGTACGGATAAAAAAATTCTGCCCCCTTATCGGGTAGG------------------------------------------------------------------------------------------
>C_heliconiae_C_crotalifera_112858061 
GCCAACATCCTGGAAAAATTGGTATGCTGGCAAGACAAGCCCATGCCCGGACTGAGACCATTTGGGGCCCTCTGCTAAAACCTATAAAGGGGCCCTTTACCGGGGGGTTATAGAATACCCCAGCAAATGGGGAGTCCGGGAAAAATTTTGAAAATTAGGTGCTTAAAAACGCGTTTTTACGCTATTTTGGCACTTATAAAGAAGAAGAAATTCAACTACGTTTTTATAGGAATATTACGATTTTCGACTTTTGTCGACTTTATTATTTATTAAAATAAGAAATTCACAGTATTTTTAGAATACCACAACACTACAAAACACATGCTGTAGAACAATGGGAGTTAAAAATAAAGTGCAGTACTTTATTCACACCAGTTTTCGCA---------------------------------------------------------------------------------------------------------------------------------------------------------------------------------------------------
>C_heliconiae_C_crotalifera_112857988 
TGCCGGGATTTCCTCCGCTTATTGATATGCTTAAGTTCAGCGGGTATCCTGCGATAATTGATGTGAACCTTTGACCTCTCACTCCTCCGCTCATTGATATGCTTAAATTCAGCGGGTAATCTCACCTGCTCTGAGGTCGCAAATACGAAATAAATCGCTTCGATTTACACTCAATGTGCGCGCGAACGAGCGCGCGCGCCCGTTGTACTTAATACGTTCGTTTGATCGCATTGACTTGCACGCGAACATCAGGAAAATTTGCAGTTTAAAACCGATCTTTTCATCAACGATGAAAATTGTACGTCAAGCGAATCATCTTTCTACGGTACACTCAATATTCACACCAGGTATCGCATATACTGCCGGCACACATGTTCACACCAAGTATGCCAAGTATCACTGAAATCTGCAATTCACACCAAGTATCGCATAACG-----------------------------------------------------------------------------------------------------------------------------------------------
>C_heliconiae_C_lutea_112856641 
TGAATTGCAGAATCCCGCGAACCATTGAGTCTTTGAACGCAAGTTGCGCCCAAGGCCTTTTGGCCGAGGGCACGCCTGCCTGGGCGTCATGCGATTGTCGCTCCGTGCGCCCCTAGCCCCACGCACGGGTGGTGGAGCTGGATGCGTACATTGGACCCCCGTGCACATGGGTACGGTCGGCCGAAGAGCGTGCTGTTTCCGAAGGTCGGACATAACGGGTGGTGGTGCCATGAGCAATCCGATTGTTGTGTCTTGGCCTAGGAGACGTTCCCTGATGCGACCCCCATCCCACCATAATTGCAGGTCTTGGATTGCGATCCCAGGTCAGGCAGGGCCACCCGCCGAGTTTAAGCATAT-----------------------------------------------------------------------------------------------------------------------------------------------------------------------------------------------------------------------------
>C_ornatrix_H_pogonantha_112858102 
CTTAAGTTCAGCGGGTAATCCCACCTGATTTCAGATCAAGTTTAAAAAGTGATTTATTTGGGAGGCCCCCCAAGATAGTCTTTTAACTAGAGCATTCCTTTATATTAAAAAAATGTTCAGGCTAAATAGAACAATAGTTCAGGCCTAAYAGTTTTAAAGAGTTCAATTTTAACGTCGATWCTCTCACTTCCATTCACAACAAAATTGTGGATGTGGGTTGTTGTTGATACTGAAACAGGCGTGCTCAATGGAATACCATTGAGCGCAAGATGCGTTCAAAGACTCGATGATTCACTGAATATGCAATTCACACCAAGTATCGCATATATGCGGAGGAAAACGAGTCTTTGAACGCCTTTGGATTTATGCACCACCCAGGCAGACTGAATGAATACACACACACCCGTGTCTGGTTTGTTTGTTCCGGCCTGCCGCTTTTTTTTTTGAAATATTTATTGATGCGGGGGGGCACGTAATACAGACTATGTCATACATAATTTTTTTTAAAAAAAGGGGATGTCTTTTTTAAAAAAAATTTTGGGGGGGCCCCCCAAAAAATCTTTTTTAAAAAAAA----
>C_ornatrix_H_pogonantha_112858410 
TATGCGATACCTGGTGTGAATTGCAGAATCCCGTGAACCATTGAGTCTTTGAACGCAAGTTGCGCCCCAAGCCTTCTGGCCGAGGGCACGTCTGCCTGGGTGTCACAAATCGTCGTCCCCCAATCCTCTCGAGGATATCGGACGGAAGCTGGTCTCCCGTGTGTTACCGCACGCGGTTGGCCAAAATCCGAGCTAAGGATGCCAGGAGCGTCTTGACATGCGGTGGTGAATTCAATTCTCGTCAAATCGTCAGTCGTTTCGGTCCGAAAGCTCTTGATGACCCAAAGTCCTCAACGCGACCCCAGGTCAGGCGGGATCACCCGCTGAGTTTAAGCATATCAATAAGGCGGAG----------------------------------------------------------------------------------------------------------------------------------------------------------------------------------------------------------------------------------
>C_perplexa_C_marantifolia_112858033 
TCTGTGTAGATATTATATAAAGCCTTATTGCACCTTGAACGTCTTTTTTCAACATGTCCTTGCACCAATGAAGACGAACCTTCTTTTGAGTATATGTCAAATTATGAGGGATCCAACAATTTTTTTTCAGGTAAATGTTTATGCAATCGATTATTGATATGCGTCAAACTAATGCCCAAAGGTATCTTAATCTCAAGGTGTGTCATACCACATATGGTTTGCTTTATCAATTCACACCAAGTATCGCATGCCCTGATGAA------------------------------------------------------------------------------------------------------------------------------------------------------------------------------------------------------------------------------------------------------------------------------------------------------------------------------
>C_perplexa_C_similis_112858035 
TTCTATGGGAATCCTCATAAGTTTCTTCTCCTCCGCTTATTTATATGCTTAAACTCGGCGGGTGGCCCCGCCTGACCTGGGGTCGCAATCCGAGGCCTGCGATTACGGTGGGGTGGGGGTTCCGTCGGAGCTCGTCTCCGAGGCCGAGGCACGACGTTCGGCTTGCTCATGGCGCCACCACCCGTCGTGTCCGACCATCGGCGACGGCACGCTCTTCGGCCGACCGCGCCCGTGTGCGCGGGGGGACAGTGTACGCATCCWGCTCCACCACCCGTGGGTCGGGCTGGGGGGACACGGAGCGACGATCACGTGACGCCCAGGCAGGCGTGCCCTCGGCCGAAAGGCCTCGGGCGCAACTTGCGTTCAAAGACTCAATGGTTCGCGGGATTCTGCAATTCACACCAGTTTTCGCAAAGTGGGGGGGGGGGGGGCG-------------------------------------------------------------------------------------------------------------------------------------------------
>C_perplexa_C_marantifolia_112858033 
AAGACGTCCTCCGTCCCGATATGCGGATACCTGGTGTGAATGCTTCCCCAGTCACGATATGCGATACTTGGTGTGAATGCTTCCCCAGTCACGATATGCGATACTTGGTGTGAATGATATACCCAGTCACGATATGCGATACTTGGTGGGAATGCTTCCCCAGTCACTCCTCCGCTTATTGATATGCTTTAACTCAGCGGGTGTTCTCGCCTGAGCTGAGGTCGCAAGTTGGAGCTAAATCCGCCCTACCCAATGGGAGGACAAGAGAGAGCAAAGCAAGTTTCAGGGATGCCACAGAGAGCCCGCATCGGCTAACGCCGACTGCCCAACCAAGGGGACAAGATCACCGCTTGCCGACGCACGCCACGAAACATCGCCTGCCACATTTCAGCCAACCGCACCGCATTGGGCACGGACGACCACCTCCGCTGCTCCCTACCATATTGCAAGGAGCGCGTTTGATTGGGATGCGACGCCCAGACAGACGTGCCCTCGACCGAAGCCTCGGGCGCAAATTGCGTTCAAAAACTTGATGATTCACGGGATTCTGCAATTCACACCAAGTATCGCATATCGTG
>C_perplexa_C_marantifolia_112858395 
ATGCGATAATTAGTGTGAATTGCAGAATCCCGCGAACCATTGAGTCTTTGAACGCAAGTTGCGCCCGAGGCTTTCCCGCCGAGGGCACGCCTGCCTGGGCGTCACGCCATCGTCGCTCCGCGCCCCCTCGCCCCCACGCACGAGTGGCGGCGTCGGACGCAGACATTGGCCCCCTGCGCCCTCGGGCGTGGTCGGCCGAAGAGAGGGGCCGTCGCTGGTGGTCGGACACGACGGATGGTGGCCACGAGCAAGCCGGACGTCGTGCCCCCGCCGTGGAGATGAGCTCCGGAGGACCCCCCACCCCCGCATAATCGTTTGCCTCGGGATKGCGACCTCAGGGTCAGGCGGGGCTACCCCGCTGAGTTTTAAAGCATTATCAATAAGGCGGGAAGTTTGGCTGCGTAACACCCTCTTTCCCACCTATTTTATCATATTTCTCACCCAAGTATTTTCTTATTTAACCCCAGGTTTTCTACCACCTTTACATGTTTTTTTTCTATTTTATGCTTTTGGGGGGGGTTTTTC-----------------------------------------------------
>C_placida_R_alpinia_112858075_ITS2_F 
CAGCTGGGCTATCCCGGTTCGCTCGCCGTTACTATGGGAATCCTCTTAAGTTTCTTCTCCTCCGCTTATTTATATGCTTAAACTCGGCGGGTGGCCCTGCCTGACCTGGGATCGCAATCCAAGACCTGCAATTATGGTGGGATGGGGGTCGCATCAGGGAACGTCTCCTAGGCCAAGACACAACAATCGGATTGCTCATGGCACCACCACCCGTTATGTCCGACCTTCGGAAACAGCACGCTCTTCGGCCGACCGTACCCATGTGCACGGGGGTCCAATGTACGCATCCAGCTCCACCACCCGTGCGTGGGGCTAGGGGCGCACGGAGCGACAATCGCATGACGCCCAGGCAGGCGTGCCCTCGGCCAAAAGGCCTTGGGCGCAACTTGCGTTCAAAGACTCAATGGTTCGCGGGATTCTGCAATTCACACCAGGTTATCGCATTTAGTGGGGGGGAAGGGAGAAAACAACACCCCCCGAGCGAAAAAAAAAAAATGCCCCGATTGACATC-------------------------------------------------------------------
>C_placida_H_coronarium_112856667 
ACAGCGATTCAATAAAATCATCCGAACGTGTTCCTTTTTCTGTGCCCAAAAGTGATGCGATCTTTCCTCCGCCTTTTGATATGCTTAAACTCGGCGGGTGGCCTCGCCTGACTTGGGGCCACAATTTGATGGGCGCGGCACTTTCGGCCGACGCCGCATTCGCACAGGGTCTCTTGAGGACTCATCCCGAGACGACGGGGACGACGTTCTGTTCCCGCTCGCGGCGACCAACACCCATCGTGCCCGACGACTGCCGACTACCCACTCTTCGACCGACTGTGCCCGAGGACACACGGGGCCAATTTCCGCTCGCCGCCAACAATGCGTGGAGCGAAAGCGACGATGCCATGACGCCCAAGCAGGCGTGCCCTCGGCCACAAGGCCTCGGGCACAACTTGCGTTCAAAGACTCAATGGTTCACGAGATTCTGCAATTCACACCAGGTATCGCATTTATCGTTTTTTCTAGTACTATTGATGAAAACAAATAACACCGGTCACGTTCTTCTTCAACACCCAATACTTTAAATACGAAATTCACACCAAGTATCG---------------------------
>C_reventazonica_C_marantifolia_112858026 
GATTCGCTCGCCGTTACTATGGAATCCTCGTAAGTTTCTTCTCCTCCGCTTATTTATATGCTTAAACTCAGCGGGTAGCCCCGCCTGACCTGAGGTCGCAATCCGAGGCAAACGATTATGCGGGGGTGGGGGGTCCTCCGGAGCTCATCTCCACGGCGGGGGCACGACGTCCGGCTTGCTCGTGGCCACCATCCGTCGTGTCCGACCACCAGCGACGGCCCCTCTCTTCGGCCGACCACGCCCGAGGGCGCAGGGGGCCAATGTCTGCGTCCGACGCCSCCACTCGTGCGTGGGGGCGAGGGGGCGCGGAGCGACGATGGCGTGACGCCCAGGCAGGCGTGCCCTCGGCGGGAAAGCCTCGGGCGCAACTTGCGTTCAAAGACTCAATGGTTCGTGGGATTCTGCAATTCACACCAAGTTATCGCATTA-----------------------------------------------------------------------------------------------------------------------------------------------------
>C_trivittata_P_pruinosa_112858037 
ATCCCGGTTCGCTCGCCGTTACTATGGGAATCCTTGTAAGTTTCTTCTCCTCCGCTTATTTATATGCTTAAACTCGGCGGGTGGCCCCGCCTGACCTGGGGTCGCAATCCGAGCCCTTTCGATTACAGAGCGATGGGGGGTTCCTTTCGGAGATCGCCTCCKAGGCCGAGGCACGACTTTCGGCTTGCTAAYGGCGCCACCATCCGTCGTGTCCGACCATCGGCGACGGCAACCTCTTCGGCCGACCGCGCGGGAGCGCACGGAGGGCCAGTGTCCGCATCCCGGTTCATCCCTTGTGGTTCTAAGTTGGGGGGGGCAAAGGGGACCAAAAATTGGGGTGACGCCCAGGCAGGCGTGCCCTCGACCGGAAGGCCTCGGGCGCAACTTGCGTTCAAAGACTCAATGGTTCGCGGGATTCTGCAATTCACACCA--------------------------------------------------------------------------------------------------------------------------------------------------
>C_trivittata_P_pruinosa_112858059 
ATCCCGGTTCGCTCGCCGTTACTATGGGAATCCTTGTAAGTTTCTTCTCCTCCGCTTATTTATATGCTTAAACTCGGCGGGTGGCCCCGCCTGACCTGGGGTCGCAATCCGAGCCCTTTCGATTACAGAGCGATGGGGGGTTCCTTTCGGAGATCGCCTCCGAGGCCGAGGCACGACTTTCGGCTTGCTAACGGCGCCACCATCCGTCGTGTCCGACCATCGGCGACGGCAACCTCTTCGGCCGACCGCGCGGGAGCGCACGGAGGGCCAGTGTCCGCATCCGGCTCCATCGCTCGTGCTTCGAGCTTGGGGGCACAAGGAGCGACGATAGCGTGACGCCCAGGCAGGCGTGCCCTCGACCGGAAGGCCTCGGGCGCAACTTGCGTTCAAAGACTCAATGGTTCGCGGGATTCTGCAATTCACACCAGTAAATCGCAGGGGGGGGGGGGA--------------------------------------------------------------------------------------------------------------------------------
>C_trivittata_C_hammelii_112856710 
TGAATTGCAGAATCCCGCGAACCATTGAGTCTTTGAACGCAAGTTGCGCCCGAGGCTTTCCCGCCGAGGGCACGCCTGCCTGGGCGTCACGCCATCGTCGCTTTGCGCTCGCTCACCCCCACGCACGAGTGGTGGTGTCGGACGTAGAAATTGGCTCCCCGTGCTCTCGGGCGCGGTCGGCCGAAGAGAGGGCCGTCGCTGGTGGTCGGACACGACGGATGGTGGTGCCATGAGCAAGCTGAACGTCGTGCTCCCGCCGTGGAGATGAGCTTTGGAGGACCCCCCACCCCACTATAATTATTTTGCCTTGGATKGCGACCTCAGGTCAGGCGGGGCCACCCGCTGAGTTTAAGCATATCAATAAGCGGAGAAA-------------------------------------------------------------------------------------------------------------------------------------------------------------------------------------------------------------
>C_trivittata_C_hammelii_112858429 
GAATTGCAGAATCCCGCGAACCATTGAGTCTTTGAACGCAAGTTGCGCCCGAGGCTTTCCCGCCGAGGGCACGCCTGCCTGGGCGTCACGCCATCGTCGCTTTGCGCTCGCTCACCCCCACGCACGAGTGGTGGTGTCGGACGTAGAAATTGGCTCCCCGTGCTCTCGGGCGCGGTCGGCCGAAGAGAGGGCCGTCGCTGGTGGTCGGACACGACGGATGGTGGTGCCATGAGCAAGCTGAACGTCGTGCTCCCGCCGTGGAGATGAGCTTTGGAGGACCCCCCACCCCACTATAATTATTTTGCCTTGGATTGCGACCTCAGGTCAGGCGGGGCCCCCCGCTGAGTTTAAGCATATCA---------------------------------------------------------------------------------------------------------------------------------------------------------------------------------------------------------------------------
>C_trivittata_C_hammelii_112858447 
ATATGCTTAAACTCAGCGGGTGGCCCCGCCTGACCTGAAGTCGCMATCCAAGGCAAAATAATTATAGTGGGGTGGGGGGTCCTCCAAAGCTCATCTCCACGGCGGGAGCACGACGTTCAGCTTGCTCATGGCACCACCMTCCGTCGTGTCCGACCACCAGCGACGGCCCTCTCTTCGGCCGACCGCGCCCGAGAGCACGGGGAGCCAATTTCTACGTCCGACACCACCACTCGTGCGTGGGGGTGAGCGAGCGCAAAGCGACGATGGCGTGACGCCCAGGCAGGCGTGCCCTCGGCGGGAAAGCCTCGGGCGCAACTTGCGTTCAAAGACTCAATGGTTCGCGGGATTCTGCAATTCACACCTGATATCGCTATA-----------------------------------------------------------------------------------------------------------------------------------------------------------------------------------------------------------
>C_trivittata_C_hammelii_112858450 
GATACTTGGTGTGAATTGCAGAATCCCGCGAACCATTGAGTCTTTGAACGCAAGTTGCGCCCGAGGCTTTCCCGCCGAGGGCACGCCTGCCTGGGCGTCACGCCATCGTCGCTTTGCGCTCGCTCACCCCCACGCACGAGTGGTGGTGTCGGACGTAGAAATTGGCTCCCCGTGCTCTCGGGCGCGGTCGGCCGAAGAGAGGGCCGTCGCTGGTGGTCGGACACGACGGATGGTGGTGCCATGAGCAAGCTGAACGTCGTGCTCCCGCCGTGGAGATGAGCTTTGGAGGACCCCCCTACCCCACTATAATWWTTTTGCCTTGGATTGCGACCTCAGGTCAGGCGGGGCCACCCGCTGAGTTTAAGCATAAT---------------------------------------------------------------------------------------------------------------------------------------------------------------------------------------------------------------
>C_trivittata_P_pruinosa_112858037 
TGGTGTGAATTGCAGAATCCCGCGAACCATTGAGTCTTTGAACGCAAGTTGCGCCCGAGGCCTTCCGGTCGAGGGCACGCCTGCCTGGGCGTCACGCTATCGTCGCTCCTTGTGCCCCCAAGCTCGAAGCACGAGCGATGGAGCCGGATGCGGACACTGGCCCTCCGTGCGCTCCCGCGCGGTCGGCCGAAGAGGTTGCCGTCGCCGATGGTCGGACACGACGGATGGTGGCGCCGTTAGCAAGCCGAAAGTCGTGCCTCGGCCTCGGAGGCGATCTCCGAAAGGAACCCCCCATCGCTCTGTAATCGAAAGGGCTCGGATTGCGACCCCAGGTCAGGCGGGGCCACCCGCCGAGTTTAAGCATATCAATAA--------------------------------------------------------------------------------------------------------------------------------------------------------------------------------------------------------------
>C_trivittata_P_pruinosa_112858391 
TGTGAATTGCAGAATCCCGCGAACCATTGAGTCTTTGAACGCAAGTTGCGCCCGAGGCCTTCCGGTCGAGGGCACGCCTGCCTGGGCGTCACGCTATCGTCGCTCCTTGTGCCCCCAAGCTCGAAGCACGAGCGATGGAGCCGGATGCGGACACTGGCCCTCCGTGCGCTCCCGCGCGGTCGGCCGAAGAGGTTGCCGTCGCCGATGGTCGGACACGACGGATGGTGGCGCCGTTAGCAAGCCGAAAGTCGTGCCTCGGCCTCGGAGGCGATCTCCGAAAGGAACCCCCCATCGCTCTGTAATCGAAAGGGCTCGGAT--------------------------------------------------------------------------------------------------------------------------------------------------------------------------------------------------------------------------------------------------------------------
